# Supplementary material for: Identification of miRNA signature for predicting the prognostic biomarker of squamous cell lung carcinoma
Source: PLoS One. 2022 Mar 15;17(3):e0264645. doi: 10.1371/journal.pone.0264645 (PMC8923497; doi:10.1371/journal.pone.0264645)
Supplement: S1 Table — (XLS) [file pone.0264645.s002.xls]

## Sheet: Sheet1
mRNA	logFC	FDR
ITLN1	-8.02401	2.7e-286
SFTPC	-6.10342	4.61e-83
CLDN18	-5.98042	3.72e-134
SLC6A4	-5.96557	7.36e-146
AGER	-5.94553	4.19e-191
ANKRD1	-5.6993	7.96e-143
PRG4	-5.65112	1.2e-172
CD300LG	-5.60019	8.47e-111
GGTLC1	-5.58369	3.27e-101
GKN2	-5.53539	3.22e-94
GPM6A	-5.4732	1.08e-140
CA4	-5.44955	1.46e-139
HBA1	-5.3801	3.37e-141
MCEMP1	-5.33687	1.19e-178
CLIC5	-5.2987	3.11e-210
GPIHBP1	-5.29588	2.31e-191
FAM107A	-5.26606	1.94e-188
CEACAM8	-5.24458	3.75e-127
RXFP2	-5.19734	3.63e-77
ADH1B	-5.18368	1.52e-111
AC008763.3	-5.16864	1.32e-67
CAV3	-5.10239	6.18e-136
CNTN6	-5.09864	1.26e-108
TMEM100	-5.09334	3.67e-128
ADAMTS8	-5.08332	9.23e-158
GPD1	-5.08324	1.9e-203
GPA33	-5.07133	1.12e-161
TNNC1	-5.03932	7.33e-154
RS1	-5.02838	2.32e-159
FCN3	-4.98493	3.91e-161
PLA2G1B	-4.98251	1.19e-104
INMT	-4.95986	2.59e-218
CPB2	-4.93916	1.54e-75
VEGFD	-4.93585	4.45e-156
F11	-4.92879	4.45e-91
C8B	-4.91891	2.17e-63
FREM3	-4.91601	2.45e-142
HBB	-4.83723	1.78e-114
CLEC3B	-4.8216	3.43e-252
RETN	-4.75122	4.08e-126
ITLN2	-4.74443	9.96e-106
GDF10	-4.73611	7.17e-109
GRIA1	-4.71305	2.31e-91
OTC	-4.69463	4.19e-106
TNXB	-4.6681	6.2e-183
SFTPA1	-4.66724	1.06e-61
INMT-MINDY4	-4.65108	7.12e-109
CACNA2D2	-4.62717	8.64e-159
CYP4B1	-4.612	1.39e-87
TCF21	-4.5958	2.29e-184
PGC	-4.59175	6.91e-57
MS4A15	-4.55144	3.58e-68
SUSD2	-4.54785	2.46e-146
HBA2	-4.54548	2.4e-120
CHRM2	-4.51962	1.68e-76
GP9	-4.51411	7.67e-108
SCN7A	-4.49021	3.01e-131
OVCH1	-4.48438	7.89e-126
DEFA3	-4.47356	3.2e-54
AGRP	-4.46515	3.57e-148
VEPH1	-4.44923	2.51e-137
PEBP4	-4.42443	5.66e-70
SERTM1	-4.41679	2.7e-56
KIAA0408	-4.40799	7.42e-94
CSF3	-4.40405	5.11e-68
ANGPT4	-4.40333	2.68e-146
DES	-4.39443	2.17e-106
LRRC36	-4.38969	4.04e-169
CLEC4M	-4.3888	9.55e-78
SFTPA2	-4.38202	2.32e-54
SCARA5	-4.35133	6.28e-86
ALAS2	-4.34443	2.44e-134
SLC46A2	-4.33166	1.55e-115
CHIA	-4.32726	1.52e-50
AQP4	-4.32267	1.19e-64
RSPO1	-4.31582	1.43e-139
MYZAP	-4.31542	2.26e-180
CTXND1	-4.30309	2.56e-130
EDNRB	-4.27838	2.38e-208
LRRN4	-4.27665	1.58e-97
FHL5	-4.23932	1.19e-188
SEC14L3	-4.23889	3.33e-62
ABCA8	-4.2321	3.84e-129
OGN	-4.20846	2.17e-98
CD5L	-4.20266	1.11e-55
ANGPTL7	-4.19796	1.73e-74
RTKN2	-4.16111	4.06e-268
ZBTB16	-4.15691	4.51e-79
FOSB	-4.12685	3.78e-90
LYVE1	-4.11492	1.75e-195
C1QTNF7	-4.1063	9.12e-141
TEK	-4.09606	1.54e-250
OR6K3	-4.09298	4.2e-49
PKHD1L1	-4.08615	7.68e-102
GGTLC2	-4.0721	4.54e-83
NDNF	-4.04787	5.24e-87
FAM189A2	-4.04331	3.4e-128
HSD17B6	-4.03702	7.7e-236
KHDRBS2	-4.03295	2.6e-76
PRND	-4.01029	5.63e-73
SFTA2	-4.00973	4.53e-50
MARCO	-4.00465	1.49e-87
CHRM1	-4.00457	7.91e-60
PDK4	-3.99	2.05e-105
FOLR1	-3.97307	2.05e-64
FHL1	-3.96925	2.11e-173
SFTPD	-3.95857	5.22e-59
MUCL3	-3.93805	9.21e-55
SCUBE1	-3.93553	1.32e-73
ADGRD1	-3.93258	2.24e-133
DLC1	-3.93208	1.43e-204
ASPA	-3.91193	6.72e-146
NPR1	-3.90661	2.03e-196
SCGB1A1	-3.90598	2.58e-34
PRX	-3.89594	1.88e-209
ANGPTL5	-3.89505	1.23e-89
CCL23	-3.87184	8.64e-97
HHIP	-3.86793	5.21e-56
CXCL2	-3.86771	7.16e-87
ATOH8	-3.86363	1.34e-103
C16orf89	-3.86293	1.97e-61
SLC10A2	-3.85617	1.62e-35
CCL14	-3.8476	1.09e-83
ARMH2	-3.84603	6.46e-52
MAMDC2	-3.84509	1.79e-78
LRRN3	-3.84372	2.86e-102
SLC39A8	-3.84024	4.43e-188
EMCN	-3.8234	4.73e-191
SEC14L6	-3.82325	7.79e-105
LCN6	-3.80561	2.91e-52
ADGRF5	-3.80512	2.06e-171
SLC5A9	-3.79095	1.89e-91
LPL	-3.78724	8.97e-107
NAPSA	-3.7842	7.58e-50
HIGD1B	-3.7841	4.81e-234
RASGRF1	-3.77204	2.69e-77
CHRDL1	-3.76715	2.78e-77
DEFA4	-3.75727	1.05e-43
EFCC1	-3.75584	9.77e-161
PF4	-3.75423	5.48e-64
MRC1	-3.75378	3.36e-111
MYH2	-3.7476	3.87e-40
RBP2	-3.72515	8.98e-82
TMEM252	-3.72359	3.29e-73
APOH	-3.72312	4.24e-28
ADRA1A	-3.71926	4.55e-34
ROBO4	-3.71845	3.25e-271
AOC3	-3.70841	2.56e-144
PPBP	-3.70354	4.83e-36
IL1RL1	-3.70246	2.3e-50
AL096711.2	-3.69856	1.1e-112
COL4A3	-3.69013	3.93e-85
ABCA3	-3.6885	1.31e-78
SFTA3	-3.6862	1.5e-40
CAVIN2	-3.68074	1.66e-114
MAP1LC3C	-3.67839	3.28e-72
SSTR1	-3.66787	2.1e-54
SLC34A2	-3.66115	9.22e-53
PTPRB	-3.661	2.94e-240
MYOCD	-3.65999	5.81e-72
LRRK2	-3.65394	7.37e-91
GYPE	-3.64627	3.9e-111
HSPB6	-3.6414	1.55e-113
CST5	-3.63185	7.71e-47
TNR	-3.6264	1.3e-43
FXYD1	-3.62275	1.3e-166
AGTR2	-3.60612	1.74e-29
S1PR1	-3.60429	2.55e-193
MFAP4	-3.60143	1.18e-103
PI16	-3.59828	2.45e-49
FO681492.1	-3.59593	6.96e-89
PGM5	-3.59311	1.43e-102
RAMP3	-3.59186	2.21e-197
SLC51B	-3.58447	1.54e-111
KCNK3	-3.58379	1.24e-64
C7	-3.57882	8.43e-61
HNF1B	-3.57148	4.18e-48
CDH5	-3.57126	4.45e-237
SELENBP1	-3.56925	7.97e-105
ANGPTL1	-3.56529	4.77e-107
MMRN1	-3.56526	3.02e-103
ATP1A2	-3.55115	4.98e-57
KANK3	-3.54639	2.2e-185
A2M	-3.54274	1.54e-150
MT1M	-3.5422	1.26e-82
CCDC141	-3.53718	7.71e-76
VIPR1	-3.53302	4.47e-141
MYRF	-3.53221	5.16e-128
NMUR1	-3.53218	2.14e-114
KL	-3.53198	9.6e-100
ACOXL	-3.5319	1.21e-130
ADRB1	-3.5302	8.9e-83
SOX17	-3.52899	1.52e-164
HBM	-3.52543	1.21e-36
COL6A6	-3.51653	7.87e-75
ITGA8	-3.51646	1.52e-124
C10orf67	-3.51334	1.09e-62
MT1A	-3.51145	1.48e-42
CAPN9	-3.50688	7.95e-78
FFAR4	-3.50031	1.46e-81
C4BPA	-3.49966	9.25e-38
CCDC85A	-3.49396	6.67e-96
SLC19A3	-3.49263	1.44e-83
GPX3	-3.49162	1.27e-123
TUBB1	-3.49045	2.35e-185
RGCC	-3.48944	1.07e-222
LEFTY2	-3.48157	3.4e-62
PLAC9	-3.4794	1.92e-175
C2orf91	-3.47448	3.52e-55
MYRIP	-3.4721	3.11e-89
WISP2	-3.47125	2.33e-96
NOSTRIN	-3.46982	5.61e-227
SYNDIG1L	-3.46789	1.53e-65
ZNF385B	-3.46568	2.66e-63
SHE	-3.46114	1.47e-132
ART1	-3.45441	1.04e-57
ADGRG4	-3.42353	2.36e-39
FPR2	-3.42295	4.05e-72
SFTPB	-3.42235	3.64e-36
LIMCH1	-3.42029	7.07e-120
GUCA2A	-3.41891	1.71e-19
UPK3B	-3.41265	9.46e-52
ARHGEF15	-3.40175	8.55e-211
CSRNP1	-3.40054	1.49e-208
CA3	-3.40011	1.38e-64
SLC1A1	-3.39802	2.16e-115
SEMA3G	-3.39801	1.13e-188
ABI3BP	-3.39279	3.47e-92
LDB2	-3.39196	3.51e-227
AFF3	-3.39171	1.59e-73
TRHDE	-3.39059	3.8e-28
OLR1	-3.38378	2.98e-77
CX3CR1	-3.38194	9.3e-96
ACADL	-3.3759	5.4e-75
VWF	-3.37121	7.18e-181
PIGR	-3.36723	3.98e-46
ACKR1	-3.36466	4.95e-63
EPAS1	-3.36202	3.5e-179
SPAAR	-3.35949	6.76e-177
C18orf63	-3.35491	2.9e-36
AKAP2	-3.34975	7.98e-96
LOXHD1	-3.34624	4.72e-68
NR4A3	-3.33748	1.97e-73
PREX2	-3.33021	5.69e-131
CRTAC1	-3.32475	1.6e-48
HAS1	-3.32358	9.94e-46
STEAP4	-3.32225	3.89e-62
FMO2	-3.31475	8.79e-71
BTNL9	-3.31423	1.31e-56
GLP2R	-3.31372	1.48e-36
RND1	-3.30677	1.87e-60
KCNT2	-3.30524	1.27e-92
GIMAP8	-3.30483	2.16e-159
SIRPB1	-3.30449	3.53e-88
AQP1	-3.30348	3.18e-76
PCDHA12	-3.30189	2.6e-42
FCN1	-3.2893	2.03e-89
GCOM1	-3.28807	3.18e-74
VSIG2	-3.28197	8.58e-52
KLB	-3.27937	7.83e-55
BEND2	-3.26705	4.92e-39
MOGAT1	-3.26691	6.67e-42
GPR17	-3.25938	8.84e-63
GGTLC3	-3.25852	1.66e-35
MAS1L	-3.25778	1.16e-31
MYCT1	-3.25714	6.74e-198
SIGLEC11	-3.2525	1.44e-66
CASQ2	-3.24112	1.34e-51
SPOCK2	-3.23963	3.7e-71
RAMP2	-3.23577	6.77e-243
RSPO2	-3.23463	3.98e-30
ADGRE3	-3.22974	2.24e-69
FOXA2	-3.22966	1.33e-39
FAM216B	-3.22439	2.67e-26
SLIT3	-3.22308	1.49e-86
SLC6A20	-3.22288	1.97e-54
ARC	-3.22277	1.89e-59
SCN1A	-3.22141	1.49e-41
TBX4	-3.22034	6.63e-87
IHH	-3.21942	1.6e-27
RXRG	-3.2154	4.52e-46
PDE1C	-3.21526	6.29e-105
TMEM125	-3.21285	6.67e-80
JAM2	-3.20218	4.74e-184
ACVRL1	-3.20196	2.48e-227
APLN	-3.19831	3.9e-106
NCKAP5	-3.19584	1.65e-83
CCBE1	-3.19417	1.38e-52
FAM162B	-3.18733	3.95e-125
CLEC14A	-3.18321	5.23e-203
CAV1	-3.18104	1.63e-95
ARHGAP6	-3.17667	2.54e-106
C2orf40	-3.17567	2.61e-35
ALDH3B1	-3.17218	2.28e-95
AGBL1	-3.16823	3.43e-31
CD93	-3.16687	1.1e-156
CPAMD8	-3.15949	6.43e-74
WWC2	-3.1583	5.55e-190
CGNL1	-3.15562	1.52e-117
CHI3L2	-3.15292	9.32e-52
LONRF3	-3.15003	1.36e-84
SPN	-3.14443	2.01e-99
GLDN	-3.1434	1.96e-111
SGCA	-3.142	7.08e-66
LGI3	-3.14082	3.11e-37
FBP1	-3.13996	4.21e-80
SCGB3A1	-3.13886	4.14e-28
SSMEM1	-3.13458	5.12e-44
KIR3DL1	-3.13196	3.87e-40
C6	-3.13149	4.81e-28
ESAM	-3.12525	2.1e-210
TNS1	-3.12073	1.26e-169
ECSCR	-3.12015	8.62e-183
FABP4	-3.1167	2.33e-23
USHBP1	-3.11541	3.97e-190
SELE	-3.11261	5.34e-38
MYOC	-3.11198	3.44e-16
DMBT1	-3.10954	3.04e-27
TAL1	-3.10865	1.48e-90
FGFR4	-3.10825	4.18e-87
VSIG4	-3.10677	1.21e-74
PECAM1	-3.10156	9.72e-187
TMEM132C	-3.10002	3.68e-20
DUSP27	-3.09923	2.43e-24
KCNA5	-3.09805	1.22e-49
AOX1	-3.09716	1.19e-80
GNG11	-3.08933	7.86e-122
LHFPL3	-3.08757	2.71e-31
ARRB1	-3.07765	5.65e-126
FAXDC2	-3.06749	5.41e-92
CLDN5	-3.0665	4.86e-99
SLC26A9	-3.06631	2.29e-47
AGR3	-3.06413	4.56e-37
STAC	-3.05743	2.49e-57
CASS4	-3.05694	2.37e-107
KLF2	-3.05622	2.08e-120
CXCR1	-3.05612	1.22e-35
SYNE1	-3.05571	9.54e-122
C1orf87	-3.05331	7.27e-19
GPRC5A	-3.05188	3.87e-67
PTPN5	-3.05048	1.05e-42
BTNL8	-3.04802	4.8e-74
ERBB4	-3.0452	6.54e-49
ALDH1A2	-3.04483	6.26e-59
C1orf158	-3.04423	4.06e-18
FAM110D	-3.03925	5.65e-132
LRRC18	-3.03721	1.91e-35
FBLN5	-3.03467	2.26e-118
PKNOX2	-3.03443	1.04e-91
BTNL3	-3.03059	2.28e-26
LIMS2	-3.02712	4.67e-145
ELANE	-3.02664	1.56e-53
AGTR1	-3.02218	1.81e-45
CFAP65	-3.02174	1.46e-23
FRMD3	-3.02169	3.97e-116
NR4A1	-3.02044	1.2e-82
ROR1	-3.01899	1.94e-71
ACKR4	-3.01604	9.04e-115
NECAB1	-3.01567	3.44e-68
MMP24	-3.01106	1.19e-93
NOVA2	-3.008	4.03e-136
DNASE2B	-3.00784	1.52e-39
TEKT1	-3.00609	3.64e-22
HSPA12B	-3.00494	2.66e-152
IL6	-3.0044	2.58e-44
VWA3B	-3.00357	9.98e-34
CD52	-3.00262	5.62e-80
JCAD	-3.00128	6.66e-133
ADGB	-2.99729	1.95e-19
LRRC32	-2.99619	7.87e-136
TDRD10	-2.99555	2.31e-56
CDO1	-2.99355	4.33e-49
KCNA10	-2.9935	9.5e-34
TMEM212	-2.99336	3.6e-21
MSR1	-2.99131	2.65e-76
CLEC19A	-2.99111	9.14e-38
SELP	-2.99099	9.81e-76
CD36	-2.98579	4.52e-62
ANKRD66	-2.97922	2.01e-17
SPATS1	-2.97607	8.44e-15
TMEM213	-2.97553	6.3e-21
IL13	-2.97427	5.85e-35
DCDC2	-2.97262	7.61e-48
FMO5	-2.96912	1.48e-76
ACTN2	-2.96853	1.59e-38
ADRB2	-2.96764	1.83e-69
MS4A2	-2.96198	3.99e-74
ARHGAP44	-2.96078	1.9e-99
ERICH4	-2.95889	1.38e-67
SLC4A4	-2.94675	7.93e-50
PADI4	-2.94668	9.92e-40
STARD8	-2.94563	1.03e-139
ST8SIA6	-2.9445	3.07e-52
IQSEC3	-2.94446	4.12e-60
TMEM139	-2.94028	1.71e-41
PGR	-2.93484	1.66e-79
RRAD	-2.9348	5.24e-46
PCDH12	-2.92798	8.92e-167
FOXF1	-2.92544	4.24e-112
HYAL1	-2.92474	5.09e-98
CFD	-2.92467	2.83e-101
CCM2L	-2.92231	7.7e-123
LMO3	-2.92071	6.63e-35
ANGPT1	-2.91798	1.05e-71
GUCY1A2	-2.9167	6.32e-116
COX4I2	-2.91543	5.06e-111
AL928654.3	-2.91448	7e-42
PHACTR1	-2.9137	3.49e-119
AWAT2	-2.91298	1.75e-25
SHROOM4	-2.90849	1.86e-105
PTCRA	-2.90573	4.4e-64
SYT15	-2.90502	3.99e-71
CFAP77	-2.90291	3.93e-28
SH2D3C	-2.90093	5.79e-168
SIRPD	-2.89713	3.72e-58
TIE1	-2.89004	1.96e-146
NLRP12	-2.88957	9.5e-50
FSHR	-2.88685	1.37e-16
NRG3	-2.88544	4.52e-37
MYH1	-2.88463	4.75e-26
TMEM88	-2.88305	1.08e-120
SGMS2	-2.88288	2.54e-112
CD302	-2.88147	1.41e-138
ESYT3	-2.87952	1.2e-65
FILIP1	-2.87841	7.1e-82
DPEP2	-2.87087	1.1e-86
MROH9	-2.86849	1.37e-31
HSPB7	-2.86408	3.83e-71
C1orf116	-2.86317	9.17e-85
CFAP221	-2.86099	1.96e-39
ART4	-2.8604	1.49e-26
ALOX5AP	-2.85909	1.95e-81
PLA1A	-2.85775	5.7e-69
DPYSL2	-2.85565	6.39e-144
LAMP3	-2.85523	6.94e-72
LMO7	-2.85432	2.63e-161
MYBPHL	-2.8532	4.93e-27
NKX2-1	-2.8527	1.18e-26
KLHL33	-2.84922	1.14e-54
F8	-2.84548	3.36e-181
TGFBR2	-2.84457	4.55e-139
CCDC68	-2.84416	8.24e-66
C6orf118	-2.84248	2.33e-17
NTNG1	-2.83611	2.97e-25
HELT	-2.83405	5.8e-16
KCNA3	-2.83194	2.66e-51
ADGRE1	-2.8262	1.5e-43
C1orf194	-2.8259	9.89e-24
RNASE1	-2.82566	1.31e-84
C20orf202	-2.82457	5.15e-126
CABCOCO1	-2.82455	2.64e-33
RASGRP4	-2.82397	3.67e-109
DNASE1L3	-2.82176	7.3e-51
LCN10	-2.8207	5.69e-21
RGN	-2.81661	3.3e-53
MYOZ1	-2.81499	3.74e-47
PDE2A	-2.81458	3.87e-93
PRAM1	-2.81074	2.19e-93
COLEC12	-2.81074	1.55e-74
CD34	-2.80916	1.34e-173
CALCRL	-2.80856	6.14e-124
C11orf97	-2.80753	2.13e-13
AATK	-2.80593	1.57e-86
DNAH9	-2.80576	1.75e-28
FGD5	-2.80534	7.57e-109
ZMYND10	-2.80473	2.3e-32
SCEL	-2.79946	6.03e-38
EMP2	-2.79564	2.65e-176
PGLYRP1	-2.79498	5.28e-55
CXorf36	-2.79495	4.42e-143
NXPH3	-2.79432	1.26e-56
C20orf85	-2.79242	7.53e-14
SLC24A4	-2.7907	8.81e-55
CPED1	-2.79052	2.78e-71
LMOD3	-2.7861	4.92e-74
AL049634.2	-2.78504	6.89e-43
CMA1	-2.78454	6.32e-38
ADAM29	-2.78454	3.84e-25
SHC3	-2.7838	5.79e-80
NLRC4	-2.78303	8.87e-137
FYB2	-2.78138	2.5e-39
CFP	-2.77998	2.06e-79
SNTN	-2.77933	3.03e-22
HPSE2	-2.77918	1.58e-34
C21orf62	-2.77849	6.8e-46
MS4A7	-2.77837	2.24e-77
SMAD6	-2.77359	3.12e-104
LEPR	-2.77248	1.11e-95
COL4A4	-2.7714	1.47e-47
GRK5	-2.77085	4.38e-171
MUSK	-2.77047	7.71e-60
HOPX	-2.76989	2.13e-54
TREM1	-2.76918	1.36e-50
HTR3C	-2.76776	1.23e-13
C11orf96	-2.76642	2.62e-66
PTH1R	-2.76475	4.62e-70
ARHGAP31	-2.76393	1.29e-119
NRGN	-2.7632	4.09e-55
PTPN21	-2.76296	1.86e-162
GIMAP6	-2.76184	2.28e-94
SVEP1	-2.76096	2.48e-101
APOBEC4	-2.76086	2.24e-15
AL163636.2	-2.76008	1.22e-84
OTULINL	-2.7594	2.35e-108
PCDH15	-2.75893	1.08e-23
RHOJ	-2.75831	5.16e-135
TRIM71	-2.75651	1.45e-27
SEMA3B	-2.75637	1.6e-52
ERICH3	-2.75529	1.03e-21
PIH1D3	-2.75238	1.05e-15
ZNF366	-2.75049	1.34e-81
SLC17A3	-2.74744	1.4e-22
AVPR2	-2.74695	1.07e-53
STX11	-2.74691	1.19e-98
MLPH	-2.74607	1.07e-43
ALOX5	-2.74488	1.03e-77
CA1	-2.74387	3.84e-38
HPGDS	-2.74141	1.6e-83
HPGD	-2.7384	3.27e-40
IGFALS	-2.73741	9.55e-41
COBL	-2.73654	6.98e-44
CATSPERD	-2.73507	4.46e-20
SCTR	-2.73489	1.21e-33
MORN5	-2.73141	4.85e-18
LMOD1	-2.73136	4.76e-75
NEGR1	-2.73132	8.33e-55
CACNA1S	-2.72866	5.24e-19
C1orf141	-2.72823	2.85e-16
LRRC2	-2.72811	5.61e-52
BCL6B	-2.72677	1.11e-140
CAMP	-2.72417	1.97e-31
ALOX15B	-2.7241	4.09e-42
ANOS1	-2.72363	1.66e-61
CDKL2	-2.7214	4.88e-61
OSCAR	-2.72092	5.64e-82
TCTE1	-2.72035	1.34e-27
GPBAR1	-2.71961	1e-103
GRAMD2A	-2.71951	1.31e-68
DENND2A	-2.71925	4.03e-97
IL5RA	-2.7138	4.44e-38
SORBS1	-2.70957	2.63e-96
CACNA1D	-2.70842	3.73e-47
CYP1A2	-2.70525	1.24e-10
GIMAP1	-2.70506	4.61e-90
SLIT2	-2.70483	6.28e-73
MYO7B	-2.70376	5.74e-41
MACROD2	-2.70332	1.2e-45
VWA3A	-2.70308	3.54e-22
RHOBTB2	-2.70214	4.72e-80
TPPP3	-2.70079	2.98e-52
TUBA4B	-2.69922	1.44e-24
PNMA2	-2.69901	7.17e-57
TSPAN12	-2.6989	2.61e-76
C8orf34	-2.6971	1.58e-49
LDLRAD1	-2.69686	1.38e-19
PCDH9	-2.69603	9.5e-33
TMPRSS2	-2.69415	4.14e-40
ATP13A4	-2.69209	4.33e-37
KDR	-2.6901	1.04e-110
GADD45B	-2.68904	2.57e-100
DUSP1	-2.68891	2.17e-76
CFAP52	-2.68846	7.2e-32
CD300C	-2.6883	1.02e-77
KLF17	-2.68648	4.35e-50
LRRC71	-2.68517	2.98e-26
MMRN2	-2.68287	2.38e-113
GCSAML	-2.68202	3.39e-56
AL645922.1	-2.68059	9.23e-38
DNAI2	-2.6802	4.38e-22
ROS1	-2.67628	2.07e-29
DAO	-2.67479	2.84e-36
GAS2L2	-2.67189	1.38e-21
CYP3A7	-2.67154	2.54e-62
RGR	-2.66157	2.09e-13
LRP2BP	-2.66115	7.11e-126
PTGDS	-2.65922	1.93e-45
TMCO2	-2.65695	1.36e-39
WDR38	-2.65645	1.51e-20
AHSP	-2.65581	6.57e-33
DAW1	-2.6535	9.72e-22
TTC29	-2.65245	1.08e-15
ADAMTSL3	-2.65147	2.05e-41
GRIK4	-2.65015	1.32e-39
FLRT3	-2.64782	3.34e-40
CTSG	-2.64568	6.81e-35
SLC22A31	-2.64544	2.35e-26
SCN2B	-2.64343	1.09e-35
CLIC3	-2.64274	6.33e-49
SMIM6	-2.64247	4.91e-32
SLCO2A1	-2.64206	2.06e-47
STMND1	-2.64205	2.33e-18
CXCL3	-2.6417	3.95e-40
FOLR3	-2.64074	4.89e-20
DNAH12	-2.64069	2.86e-23
GATA6	-2.63931	1.69e-77
SMCO3	-2.63795	4.24e-82
PID1	-2.63789	1.97e-73
MAP3K19	-2.62843	4.4e-24
DRC7	-2.62576	4.34e-22
ITIH5	-2.62128	2.62e-31
KCNIP1	-2.62089	4.53e-42
CCL24	-2.62005	3.64e-33
RXFP1	-2.61993	2.1e-31
SLC16A12	-2.61823	4.86e-31
TMEM236	-2.61742	5.41e-71
ACE	-2.61616	1.61e-121
ERG	-2.61258	1.17e-126
GNA14	-2.61222	1.28e-52
UNC45B	-2.61221	1.49e-26
SCGB3A2	-2.61185	2.81e-19
HYDIN	-2.61178	2.58e-28
KANK2	-2.61162	5.95e-157
RBP4	-2.61158	3.79e-22
PCDHAC2	-2.60596	6.46e-40
GIMAP7	-2.60206	1.29e-77
PRSS57	-2.60157	1.85e-24
MMP19	-2.60004	2.9e-58
FAM47E-STBD1	-2.59933	1.62e-36
FAM81B	-2.59901	4.72e-21
CFTR	-2.59876	9.02e-31
F10	-2.59833	2.68e-61
AC008878.3	-2.5977	1.77e-22
PROK2	-2.59682	7.28e-28
CFAP73	-2.59499	1.61e-28
C5orf49	-2.59323	2.61e-25
KIR2DL1	-2.59306	2.26e-22
ITIH3	-2.59285	1.05e-61
LRRC52	-2.58884	4.09e-18
DRAM1	-2.58821	1.41e-108
MYADM	-2.58811	1.36e-71
C9orf24	-2.58717	3.78e-24
FZD4	-2.58707	7.04e-124
PIFO	-2.58448	3.52e-30
ICAM1	-2.5842	3.35e-51
RSPH1	-2.58406	6.34e-27
SORBS2	-2.58297	1.31e-52
RAI2	-2.58118	5.92e-88
CADM1	-2.57845	1.25e-53
CCDC170	-2.57774	2.54e-37
SLC8A3	-2.57716	1.5e-31
HRCT1	-2.57626	3.02e-33
CCL15-CCL14	-2.5758	9.11e-12
ADH1A	-2.57348	5.09e-35
RPS6KA2	-2.57104	3.96e-110
IQCN	-2.57044	6.31e-48
LIPN	-2.57044	4.52e-30
AQP7	-2.57009	3.27e-27
KCNA4	-2.56942	1.53e-11
MS4A6E	-2.56851	2.18e-21
CCDC173	-2.56843	1.86e-46
PIP5K1B	-2.56703	1.6e-51
BMP5	-2.5648	1.72e-23
CDHR4	-2.56354	8.29e-17
JAML	-2.56154	2.45e-69
CAPSL	-2.55559	6.99e-18
CYYR1	-2.55469	2.95e-94
TNS2	-2.55414	8.23e-160
GPR146	-2.55075	3.19e-131
GPR182	-2.54916	1.04e-70
INSC	-2.54786	2.16e-32
NR3C2	-2.54771	8.16e-49
RGS22	-2.54563	1.21e-31
WFDC1	-2.5451	8.81e-71
FOS	-2.5427	3.45e-52
LRP2	-2.54102	8.89e-23
SERPINA1	-2.5395	9.6e-37
SLC5A4	-2.53858	1.32e-36
FAM13C	-2.53615	1.18e-78
HMGCLL1	-2.53576	6.61e-26
RASL12	-2.53406	5.93e-100
DAPK2	-2.53298	4.23e-80
GPER1	-2.53193	1.41e-61
C9orf135	-2.52957	9.68e-14
NR5A2	-2.52872	9.54e-95
C1orf162	-2.52738	3.56e-82
HECW2	-2.52688	1.11e-134
DAAM2	-2.52641	2.77e-75
ACSM2A	-2.52622	1.88e-13
CCL2	-2.52572	2.13e-48
SLC22A10	-2.52526	2.69e-29
FRY	-2.5251	3.25e-81
ICAM2	-2.52446	8.73e-81
OMG	-2.52194	2.41e-30
PLA2G4F	-2.52162	2.22e-45
DEPP1	-2.52054	1.25e-68
ADCY4	-2.51974	1.08e-103
PRELP	-2.51971	1.33e-46
PRDM16	-2.51934	8.91e-39
MASP1	-2.51922	1.52e-30
COL6A5	-2.51881	2.8e-32
DNAI1	-2.51766	6.72e-18
F2RL3	-2.51757	8.83e-65
C1QTNF2	-2.51635	5.64e-76
CATIP	-2.51421	6.61e-37
C2orf73	-2.5135	6.7e-27
ABCA9	-2.51299	3.92e-77
CELF2	-2.51253	1.73e-74
FAM184A	-2.51121	4.08e-49
ZFP36	-2.51104	9.12e-77
DPP6	-2.50874	1.49e-16
RIIAD1	-2.50717	1.69e-20
CD300LF	-2.50476	5.71e-60
SPAG6	-2.50471	1.08e-17
LILRA5	-2.50398	4.65e-52
ALPL	-2.50396	1.75e-41
CYP17A1	-2.50328	1.75e-48
AKAP12	-2.50207	1.93e-49
ARHGAP29	-2.50147	1.31e-68
CBLN4	-2.5014	1.34e-20
SGCG	-2.50006	4.52e-22
ZBBX	-2.49887	1.33e-16
AZU1	-2.49666	1.21e-37
ALKAL2	-2.49643	3.6e-31
CFAP43	-2.49642	1.02e-28
SCN4B	-2.49466	2.03e-46
CNGA4	-2.49375	1.89e-26
WFDC6	-2.49297	5.48e-10
ATP10A	-2.49276	1.05e-54
C5AR1	-2.49237	6.9e-77
CCRL2	-2.49086	3.13e-69
NR0B2	-2.48751	5.97e-12
ERVFRD-1	-2.48659	4.63e-24
RSPH4A	-2.48577	1.33e-30
C11orf88	-2.48281	1.89e-24
MGP	-2.48005	6.65e-53
CD55	-2.47991	9.46e-92
ATP8A1	-2.47959	2.33e-56
TMEM150B	-2.47682	4.19e-55
APOLD1	-2.47546	1.61e-101
PEAR1	-2.47476	1.03e-79
STARD9	-2.47051	1.02e-76
GLIPR2	-2.4699	3.27e-108
SIGLEC6	-2.46774	9.38e-39
TM4SF18	-2.46667	3.24e-77
MYL3	-2.46488	1.22e-49
SPNS2	-2.46212	2.97e-69
FLT4	-2.46046	9.19e-99
DOK2	-2.45998	1.6e-72
ENG	-2.45987	3.47e-121
ARMC3	-2.45646	3.77e-18
METTL21C	-2.45536	1.55e-25
WDR63	-2.45489	9.7e-33
NOTCH4	-2.45483	5.67e-96
SULT1A2	-2.45478	1.13e-33
CLEC1B	-2.44853	2.1e-34
PPP1R14A	-2.44744	7.41e-59
FAM124B	-2.44632	1.97e-68
CSF3R	-2.44602	5.31e-45
NCMAP	-2.44321	7.57e-43
CCDC33	-2.44321	4.85e-15
PTPRM	-2.44304	1.77e-87
P2RY14	-2.44151	3.03e-72
TMEM190	-2.44125	4.38e-19
AHCYL2	-2.44108	5.26e-108
CIB4	-2.44012	4.59e-22
FAM167A	-2.43818	1.03e-32
MS4A3	-2.43769	8.43e-19
G6PC2	-2.43766	4.21e-11
ST6GALNAC5	-2.43749	2.37e-70
FPR1	-2.43603	3.89e-45
DYNLRB2	-2.43376	2.4e-28
KNDC1	-2.43345	1.23e-27
C9orf152	-2.43256	4.04e-26
STARD13	-2.43254	1.87e-84
SH3GL2	-2.42886	6.64e-15
CFAP299	-2.42617	2.29e-15
CYBRD1	-2.42382	2.16e-100
IL3RA	-2.42378	3.34e-118
TCTEX1D1	-2.42275	4.93e-41
ABCB1	-2.42115	6.94e-53
SLC11A1	-2.4194	4.43e-68
RORC	-2.41412	3.43e-26
ADGRE5	-2.41293	1.76e-93
EFHB	-2.41264	9.54e-35
RP1	-2.41206	6.65e-15
FAT4	-2.41112	4.49e-49
SOD3	-2.40802	4.75e-54
ITGA10	-2.40696	1.54e-67
GPRIN2	-2.40618	6.59e-41
ENPP2	-2.40424	3.08e-61
TCTEX1D4	-2.4039	2.26e-25
LDB3	-2.40383	1.23e-66
CXCR2	-2.40345	1.13e-29
SLC24A5	-2.4016	6.06e-17
CPA3	-2.40053	3.2e-42
FAM189A1	-2.39725	9.56e-23
TMEM273	-2.3944	9.35e-69
DCDC2B	-2.39206	1.81e-29
CITED2	-2.38938	2.57e-87
GATA1	-2.38782	1.81e-62
MAB21L2	-2.38672	2.53e-26
JPH4	-2.38219	2.24e-30
DNAH7	-2.38166	2.48e-34
REN	-2.38068	7.42e-36
ABCC6	-2.37982	1.87e-66
MAG	-2.37898	5.72e-14
NME5	-2.37782	1.01e-26
GIMAP5	-2.37748	9.22e-51
WFIKKN2	-2.37664	5.52e-20
CLEC12A	-2.37656	7.37e-39
NTN4	-2.37642	6.24e-61
SPATA4	-2.37515	2.61e-19
KIAA2012	-2.37367	1.03e-15
C14orf132	-2.37358	3.64e-53
ITM2A	-2.37341	2.94e-53
WIF1	-2.37317	3.76e-11
CCDC69	-2.37284	2.83e-74
FLI1	-2.37212	2.02e-79
OR1L8	-2.37084	8.67e-45
FGR	-2.36972	1.51e-67
TRPV2	-2.36969	4.78e-85
EFR3B	-2.36958	4.82e-38
GRASP	-2.36952	6.02e-58
LILRA2	-2.36806	4.01e-40
RANBP3L	-2.36756	7.89e-31
CYP27A1	-2.36496	7.27e-54
AKAP14	-2.36471	3.34e-14
FAM92B	-2.36258	2.93e-20
FCAR	-2.36191	1.84e-30
LRRC46	-2.36147	1.08e-33
TEKT2	-2.36098	5.66e-24
S1PR4	-2.36076	1.51e-55
FGF18	-2.36052	2.55e-31
NXF3	-2.35934	6.64e-18
DOCK4	-2.35825	3.26e-108
ABCA6	-2.35787	2.09e-58
CD69	-2.35625	8.87e-41
CFAP46	-2.35486	1.06e-20
AK1	-2.35261	1.78e-133
TOGARAM2	-2.35023	2.73e-36
ABLIM3	-2.3495	2.66e-48
ANXA3	-2.34913	4.35e-46
PRR29	-2.34526	1.54e-40
STXBP6	-2.344	1.83e-32
SLCO2B1	-2.34201	3.98e-48
ASB11	-2.34194	1.09e-25
CEACAM21	-2.34108	5.54e-52
CD300E	-2.33979	1.6e-43
OVCH2	-2.33847	1.73e-24
MNDA	-2.33621	2.15e-50
KCNB1	-2.33518	4.29e-20
GLOD5	-2.33251	9.09e-31
BMP2	-2.33244	1.71e-40
SLC4A1	-2.33229	6.21e-13
PZP	-2.332	5.42e-21
ACSM5	-2.33147	3.22e-34
KCTD16	-2.33132	7.12e-34
PLCXD3	-2.33024	4.93e-21
HGF	-2.33022	1.22e-35
DCSTAMP	-2.32953	3.78e-27
SCARF1	-2.32921	2.51e-103
HEMGN	-2.32919	5.46e-17
EFCAB12	-2.32543	1.68e-31
ACOX2	-2.32307	1.12e-54
DENND3	-2.32284	5.42e-74
CCDC178	-2.32199	6.14e-19
S100A4	-2.32151	2.87e-77
CORO2B	-2.32122	7.09e-41
PPP1R42	-2.31996	9.82e-18
PAPSS2	-2.3198	9.13e-48
RNASE4	-2.31979	7.51e-78
DNAH10	-2.31916	2.33e-30
MS4A8	-2.31547	2.04e-09
ACSS3	-2.31456	1.71e-40
MGLL	-2.31431	4.18e-60
SLC9A3R2	-2.31279	1.3e-109
C1orf189	-2.31206	3.22e-17
CABLES1	-2.31028	8.4e-63
DNAAF1	-2.30774	2.11e-23
SCIMP	-2.30738	1.04e-44
ROPN1L	-2.30656	6.49e-21
NFE2	-2.30587	2.03e-30
EPPIN	-2.30448	1.17e-10
CD101	-2.30384	5.72e-91
TLR8	-2.30219	5.72e-35
AQP9	-2.3017	8.72e-36
ADAMTSL4	-2.30131	9.5e-38
DHH	-2.29995	9.57e-44
LIFR	-2.29955	1.17e-36
SERTM2	-2.29928	1.75e-13
GJA5	-2.29726	1.43e-45
SEL1L2	-2.29705	2.26e-17
RD3	-2.2967	2.6e-21
KIR2DL3	-2.29571	1.64e-19
RBMS3	-2.2952	6.43e-87
NR4A2	-2.29439	2.01e-50
CYR61	-2.29299	1.9e-53
DYDC2	-2.29203	9.89e-21
LILRA1	-2.29095	2.99e-56
KLHL41	-2.28837	1.96e-40
PTGIS	-2.28741	3.08e-40
MEOX2	-2.28726	1.9e-36
FCER1A	-2.28725	1.05e-24
NEK5	-2.28665	1.95e-42
ANO5	-2.28562	2.36e-27
FLVCR2	-2.28283	1.37e-69
TRPC3	-2.28222	5.82e-45
CTSH	-2.28106	2.83e-58
ST6GALNAC3	-2.28048	3.12e-40
HMCN2	-2.27863	2.16e-33
CAPN8	-2.27861	2.02e-18
HLA-DRB5	-2.27631	8.24e-35
TNFRSF10C	-2.27532	3.85e-45
RGS5	-2.27501	9.73e-66
RGS13	-2.27496	4.4e-26
DYDC1	-2.27305	5.49e-14
GYPC	-2.27121	6.68e-61
SLC18A2	-2.26726	2.06e-49
UBXN10	-2.26479	9.59e-24
VIP	-2.26312	2.54e-27
ADGRL4	-2.26271	4.36e-94
CACNG6	-2.26243	1.38e-11
GATA5	-2.26183	7.09e-19
SPRY4	-2.26123	1.26e-83
CMTM2	-2.26052	3.64e-32
SFRP5	-2.25832	5.14e-13
ANKRD29	-2.25699	8.45e-39
IL33	-2.25563	3.93e-30
IGSF10	-2.25488	2.68e-31
TMEM132D	-2.25421	1.73e-10
PDZD2	-2.25403	2.64e-29
SLC22A3	-2.2529	3.46e-24
DISP1	-2.25191	4.36e-87
DLL4	-2.25157	2.85e-92
GIPC2	-2.25141	1.33e-25
ITGA9	-2.2482	4.38e-53
RGS7BP	-2.24677	7.34e-26
TMEM163	-2.24654	1.08e-36
SELPLG	-2.24578	2.51e-61
TTLL6	-2.24573	3.49e-13
RSPH10B2	-2.243	2.95e-22
TBX5	-2.24265	3.01e-58
USP44	-2.24168	2.18e-43
ECT2L	-2.24064	1.74e-27
CYS1	-2.23758	6.18e-37
TM6SF1	-2.23679	6.46e-60
SH2D4B	-2.2364	1.6e-38
PDE1B	-2.23401	3.52e-69
CFAP61	-2.23352	3.12e-25
PLEKHH2	-2.23033	2.53e-53
ATP11A	-2.23027	2.48e-73
CMTM5	-2.22972	6.59e-19
TMEM232	-2.22898	8.49e-29
TMEM204	-2.22734	1.13e-84
KLRF1	-2.227	2.45e-30
CFAP161	-2.22509	3.45e-31
KCNK17	-2.22327	5.47e-32
SLC5A8	-2.21818	2.23e-12
TNFSF13	-2.21541	1.04e-102
HBD	-2.21508	1.1e-18
LY86	-2.21345	2.08e-46
PYGM	-2.21311	1.23e-66
DTHD1	-2.21308	2.62e-22
GJA4	-2.21157	1.43e-68
PRKCE	-2.21027	7.67e-144
TEKT3	-2.21022	5.56e-38
CCDC13	-2.20973	1.03e-45
DNALI1	-2.20965	2.2e-24
SNX25	-2.20921	2.91e-151
KLF15	-2.20851	1.32e-37
TEKT4	-2.20846	2.26e-19
HK3	-2.20715	4.87e-41
C22orf15	-2.20549	3.84e-24
WFS1	-2.20545	2.53e-140
ADGRB3	-2.20414	1.11e-19
CD33	-2.20401	1.12e-52
KLF9	-2.20317	2.95e-74
MFNG	-2.20308	4.3e-66
TRIM63	-2.20148	2.59e-15
CRIP1	-2.20074	1.75e-42
COX7A1	-2.20037	5.99e-53
TGM2	-2.19957	1.51e-39
ADARB1	-2.19842	1.32e-73
TTC16	-2.1973	3.8e-29
TRPC6	-2.19662	3.59e-41
SLC16A4	-2.19517	9.35e-39
NEDD9	-2.19476	3.09e-64
TMEM130	-2.19444	2.51e-27
NEXN	-2.19403	2.46e-59
SERPIND1	-2.19367	5.61e-12
KIF17	-2.19353	2.92e-59
PDLIM2	-2.19186	1.21e-112
SIGLEC5	-2.1903	3.61e-34
KMO	-2.1898	1.91e-44
PRTG	-2.18833	2.94e-23
IL7R	-2.1875	6.69e-38
NLRP3	-2.18685	8.18e-46
PCDH17	-2.18424	3.05e-63
C11orf21	-2.18349	8.65e-33
SECISBP2L	-2.18268	6.25e-199
SPARCL1	-2.17819	1.05e-43
ZEB2	-2.17766	4.11e-74
CDHR3	-2.17632	4.87e-28
AARD	-2.1757	6.18e-18
APOBR	-2.17206	5.68e-57
ERICH2	-2.16984	5.24e-32
CYB5A	-2.16912	3.56e-72
STOML3	-2.169	4.39e-13
SH3BP5	-2.16882	4.59e-68
CELA2B	-2.1683	1.5e-41
PIEZO2	-2.16801	3.68e-35
UGT2B4	-2.167	9.14e-09
RAB37	-2.16691	7.7e-54
NR2F1	-2.16516	1.04e-62
TLR4	-2.16468	1.61e-42
SPTBN1	-2.16338	1.76e-169
C2	-2.16311	7.88e-56
MFSD2A	-2.16216	2.2e-54
WSCD1	-2.16184	2.09e-22
GATA2	-2.15967	9.12e-39
TPSAB1	-2.15779	1.54e-38
ARMC4	-2.15737	2.96e-16
OLFML1	-2.15731	6.93e-53
EGR1	-2.15557	5.55e-44
MMP28	-2.15385	1.2e-19
ARHGEF6	-2.15349	6.82e-64
STAB2	-2.15306	2.84e-34
CD40LG	-2.15291	1.28e-27
SASH1	-2.15212	1.33e-98
SLN	-2.15114	3.86e-18
KCNE1B	-2.15107	3.95e-16
ENPP4	-2.1507	2.08e-45
CFAP100	-2.14999	1.27e-16
LAMC3	-2.14926	2.52e-43
MUC1	-2.14888	6.75e-30
PCDH20	-2.14823	8.75e-18
NINJ2	-2.1475	1.2e-48
PDE4C	-2.14374	8.79e-31
C5	-2.14352	9.23e-44
MROH2B	-2.14304	2.01e-11
PLA2G12B	-2.141	7.32e-08
DAPK1	-2.14081	4.41e-45
GIMAP4	-2.14068	7.96e-54
GPR4	-2.14046	2.81e-91
MS4A14	-2.13837	1.52e-39
RASSF2	-2.13504	1.04e-44
MAP3K15	-2.13375	1.94e-27
SEPT4	-2.13279	3.75e-69
RASIP1	-2.13111	2e-39
TBX2	-2.12906	9.76e-54
PRSS35	-2.12809	6.33e-26
CAT	-2.12637	7.35e-113
GRAPL	-2.12498	9.59e-31
DDO	-2.12447	1.5e-33
ENKUR	-2.12405	4.41e-23
FCRL6	-2.12384	1.94e-35
ATP1B2	-2.12378	3.46e-33
SH2D1B	-2.12204	6.27e-31
ARHGEF38	-2.12125	1.01e-28
DYSF	-2.1209	8.67e-60
KLF6	-2.12085	3.16e-80
PTGIR	-2.12075	6.36e-56
GREM2	-2.11973	2.92e-21
PLLP	-2.11951	1.17e-64
SULT1C4	-2.11948	2.05e-23
CLEC4D	-2.11888	2.92e-28
PPIL6	-2.11737	3.89e-37
SYNC	-2.11692	1.01e-60
RUNX1T1	-2.11675	3e-37
TSPAN4	-2.11628	8.93e-69
SMTNL2	-2.11561	9.62e-21
OCLN	-2.11449	9.15e-54
CYBB	-2.11345	1.15e-36
PCDHGA12	-2.11254	5.4e-38
SCNN1B	-2.10892	3.56e-27
SNX30	-2.10883	5.46e-136
SPI1	-2.10813	3.07e-54
CROCC2	-2.10809	8.64e-15
B3GNT7	-2.10757	6.58e-34
LHFPL6	-2.10527	1.88e-87
GALNT16	-2.10484	1.01e-20
TPSB2	-2.10421	5e-28
RECK	-2.10329	3.66e-80
P2RY12	-2.10301	5.96e-19
TGFBR3	-2.10143	4.16e-40
MAOB	-2.10026	6.55e-31
SIGLEC1	-2.10012	3.73e-35
C2CD4B	-2.09729	1.74e-20
LRCOL1	-2.096	4.56e-24
CD83	-2.09258	1.7e-62
ALDH2	-2.09165	3.8e-69
RSPO4	-2.0906	1.66e-15
TIMP3	-2.08932	4.48e-25
PDE5A	-2.08911	1.57e-68
BTK	-2.0891	3.75e-45
SYNPO	-2.08886	1.22e-57
HSPB8	-2.08883	2.19e-33
SLC6A13	-2.08852	1.11e-23
RNF133	-2.08844	3.4e-26
GMFG	-2.08811	7.81e-53
NTM	-2.08797	4.45e-36
NHLRC4	-2.08703	6.25e-34
LPCAT1	-2.08698	6.63e-41
CCIN	-2.08681	9.96e-38
FCGR3B	-2.08533	2.12e-14
KCNAB1	-2.08474	7.09e-71
ADAMTS4	-2.08467	5.58e-35
CD163	-2.08359	3.23e-31
DOCK8	-2.08046	1.73e-47
C3	-2.07326	9.55e-37
B3GALT2	-2.07277	4.79e-17
AFAP1L1	-2.07214	1.47e-66
SYNE3	-2.07181	3.97e-50
MYLK3	-2.07124	2.34e-24
ADGRA1	-2.07104	6.71e-10
OR2W3	-2.07048	1.7e-09
SPEF1	-2.06992	1.84e-21
FERMT2	-2.06913	2.47e-67
LRRC74B	-2.06883	2.52e-11
CNRIP1	-2.06844	1.29e-64
DOCK11	-2.06679	1.01e-60
IYD	-2.06584	5.33e-14
RBMS2	-2.06456	8.82e-109
CASC1	-2.0642	4.81e-24
ITGA1	-2.06329	7.35e-82
ANK2	-2.06246	2.23e-33
FFAR3	-2.06187	6.21e-17
FGF9	-2.05697	5.37e-16
SLC7A7	-2.05565	4.61e-47
MSRB3	-2.05534	3.24e-45
UTRN	-2.05511	1.11e-91
ARHGAP18	-2.05126	4.93e-78
PTPRN2	-2.05062	2.08e-30
LYZ	-2.05018	4.81e-23
TMEM233	-2.04962	5.95e-52
PTPRQ	-2.04895	2.48e-15
DKK2	-2.04834	9.43e-19
C16orf54	-2.04778	6.63e-34
HRC	-2.04708	6.43e-29
NES	-2.04372	1.39e-40
GPC5	-2.04213	3.97e-11
CFAP58	-2.04084	4.56e-27
FAM166B	-2.04034	4.55e-20
DDAH1	-2.03934	1.31e-50
HBG2	-2.03882	5.98e-16
LILRA6	-2.03815	6.53e-40
PEAK1	-2.03787	5.37e-107
PPP1R16B	-2.03755	3.56e-35
SIGLEC14	-2.03659	1.54e-23
LST1	-2.03612	3.85e-42
GPD1L	-2.03554	3.22e-81
KCNJ5	-2.03488	2.37e-26
HPR	-2.03467	6.18e-11
CYSLTR1	-2.03405	2.62e-38
LRRC10B	-2.03377	9.77e-15
SMAD9	-2.03295	3.62e-39
C7orf57	-2.03189	3.7e-18
KCTD12	-2.02964	8.8e-72
C1QB	-2.02683	9.61e-35
CLEC1A	-2.02656	1.45e-25
BMX	-2.02624	4.7e-24
PTGDR2	-2.02468	2.4e-44
WDR78	-2.02468	1.14e-32
NEK10	-2.02448	1.01e-21
CLEC6A	-2.02443	2.04e-17
NTRK3	-2.02295	1.3e-13
LTC4S	-2.0212	3.13e-23
CCL15	-2.02031	3.69e-10
TPSD1	-2.0192	2.33e-14
MARC2	-2.0185	1.91e-95
HLA-DPA1	-2.01808	2.65e-36
PILRA	-2.01703	1.42e-46
ECM2	-2.01681	1.18e-44
FGF10	-2.01672	3.78e-09
SAXO2	-2.01524	5.46e-22
KCNE1	-2.01513	5.46e-27
AC119396.1	-2.01389	4.98e-27
SERPING1	-2.01365	8.89e-58
LGI4	-2.01358	3.94e-53
HLA-DOA	-2.01257	2.98e-33
IL6ST	-2.01188	4.58e-109
NYAP2	-2.01166	1.38e-13
EDA2R	-2.01158	8.53e-40
MYH10	-2.00934	7.4e-70
REM1	-2.00905	1.47e-30
MEF2C	-2.00895	3.3e-57
TNFSF12	-2.00892	9.51e-85
TMC5	-2.00876	4.12e-19
TYROBP	-2.00823	5.81e-42
MITF	-2.00697	2.05e-68
GADL1	-2.00675	4.93e-17
GIPC3	-2.00656	1.11e-58
CXCL5	-2.00502	1.2e-11
ZMYND15	-2.00455	1.96e-61
NPY5R	-2.00124	5.26e-08
CFAP74	-2.00123	3.12e-15
FAM180A	-2.00021	8.08e-26
VGLL3	-2.0001	9.08e-26
LRRC31	-1.99788	5.71e-09
C14orf180	-1.99665	7.18e-08
TTC25	-1.9965	3.07e-31
GNG7	-1.996	5.55e-39
TRIM58	-1.99575	1.39e-09
HEG1	-1.99522	3.4e-55
SPATA18	-1.99392	5.45e-30
BMPER	-1.99296	6.43e-16
CCR9	-1.99144	2.7e-20
DRC1	-1.99102	1.98e-12
GFRA2	-1.99052	1.98e-21
RNASE13	-1.98953	2.94e-18
EDN1	-1.98683	2e-29
C11orf91	-1.98492	1.78e-25
ADRA1B	-1.98477	5.97e-15
C1QA	-1.98445	1.46e-35
ADAMTS1	-1.98422	6.11e-34
ACACB	-1.98178	1.66e-72
TMEM47	-1.97728	2.23e-43
PLIN5	-1.97684	4.81e-26
SOCS3	-1.97459	1.74e-55
ABCC9	-1.97372	3.25e-39
NCF2	-1.97342	6.83e-51
PPARG	-1.97269	1.15e-32
CRYM	-1.97258	1.11e-12
HHLA2	-1.97181	5.26e-15
TMC2	-1.97154	2.36e-16
GFRA1	-1.96887	1.28e-15
TFPI	-1.96873	1.37e-28
CLEC9A	-1.96858	2.25e-23
TTLL9	-1.9683	1.17e-20
KBTBD11	-1.96756	6.31e-36
PHACTR2	-1.96603	6.42e-106
LRRIQ1	-1.96602	1.72e-18
CCL16	-1.96509	5.89e-12
PTX3	-1.96277	1.45e-15
RCAN2	-1.96254	2.9e-37
TBC1D26	-1.96224	4.34e-12
ACSL5	-1.96152	5.17e-27
GPRIN3	-1.96144	2.11e-44
ST3GAL5	-1.96079	2.29e-42
L1TD1	-1.96052	1.19e-14
SYPL2	-1.95967	2.92e-27
IFIT1B	-1.95912	3.24e-16
HLA-DQA2	-1.9578	4.21e-17
CLIC2	-1.95727	4.75e-39
UNC13B	-1.95662	2.69e-64
CAMK2N1	-1.955	1.83e-25
DUOX1	-1.95498	1.82e-42
HLA-DRB1	-1.95294	2.54e-32
CETP	-1.95245	4.46e-39
ITGAL	-1.95116	2.96e-32
PER1	-1.95086	6.32e-56
LILRB3	-1.94971	4.19e-43
GAPT	-1.94898	7.04e-26
MEFV	-1.94839	9.91e-34
DACH1	-1.94767	1.99e-21
LMO2	-1.94696	6.56e-39
CFAP45	-1.94687	1.51e-25
COL13A1	-1.94653	3.43e-39
HSPB2	-1.94465	1.02e-41
GALNT15	-1.94395	2.67e-23
PLA2G10	-1.94375	4.58e-30
TCIM	-1.943	4.33e-25
PEAK3	-1.94279	1.11e-37
HLA-DRA	-1.94205	3.57e-30
MGAT3	-1.94183	5.19e-17
DNAH6	-1.94181	1.13e-16
LRRC70	-1.94118	2.55e-55
KCNJ8	-1.94073	2.65e-49
CFL2	-1.9403	1.17e-94
LGALS12	-1.94024	1.53e-23
TLR3	-1.94002	5.11e-41
EGR3	-1.93789	4.47e-27
FAM180B	-1.93562	7.07e-20
HOXA5	-1.934	3.03e-58
CCDC17	-1.93332	2.68e-19
ACP5	-1.93271	8e-54
SCNN1G	-1.9326	6.64e-20
PTGFR	-1.93182	2.68e-21
MVB12B	-1.92971	4.23e-64
FXYD4	-1.92768	3.8e-09
NCKAP1L	-1.9276	3.12e-35
KCNQ1	-1.92745	2.25e-36
PARD3B	-1.92703	8.4e-33
OIT3	-1.92662	5.07e-18
CNN1	-1.92616	1.01e-31
NKAPL	-1.92425	7.47e-19
CEACAM4	-1.92359	1.72e-28
MAGI3	-1.92335	2.02e-84
TMEM220	-1.92333	5.37e-56
GJC2	-1.92256	2.65e-42
TSPAN19	-1.92157	1.67e-07
SNX22	-1.92	1.51e-43
APBB1	-1.91943	1.59e-53
TXNIP	-1.91721	1.06e-44
PLCL1	-1.91694	9.29e-34
KIF19	-1.91654	3.99e-16
FIBIN	-1.91555	1.1e-24
RNF180	-1.91497	5.13e-43
FRMPD2	-1.91477	1.72e-10
RAB17	-1.91052	2.75e-22
CGN	-1.91041	3.98e-37
GAB2	-1.91033	3.11e-37
LTBP4	-1.91006	3.2e-42
CTSW	-1.90869	1.49e-25
ALS2CR12	-1.90669	3.82e-30
C10orf142	-1.90415	1.07e-17
FABP3	-1.90389	1.82e-41
ETV1	-1.9037	3.75e-31
HLA-DPB1	-1.90279	3.15e-36
TLR7	-1.9015	3.16e-27
RASGRP2	-1.90063	3.46e-25
FAM167B	-1.89972	1.59e-78
AMHR2	-1.89957	8.22e-18
XAGE2	-1.89944	1.02e-06
ZNF385D	-1.89842	2.95e-29
PLSCR4	-1.89811	1.75e-62
ALPK3	-1.89765	5.86e-26
ADPRH	-1.89731	2.72e-70
PRUNE2	-1.89641	4.6e-24
SLC44A4	-1.89451	1.05e-16
PCDHGB7	-1.89444	7.01e-22
AQP2	-1.89413	1.94e-08
KLHL32	-1.89387	2.3e-18
2021-03-10	-1.89359	1.71e-20
METTL7A	-1.89346	8.93e-37
JPH2	-1.89305	2.23e-23
CRLF2	-1.89293	2.82e-22
CISH	-1.89237	2.08e-64
MAATS1	-1.89025	2.72e-16
AC004691.2	-1.89016	1.11e-27
PALM3	-1.88959	1.56e-18
EFEMP1	-1.88881	9.22e-27
KIAA1324L	-1.88819	2.81e-68
RAB11FIP1	-1.88801	1.34e-35
RFTN1	-1.88755	6.7e-41
C10orf95	-1.88448	1.74e-38
ASAH1	-1.88428	1.63e-98
PLA2G5	-1.88305	2.5e-32
HLF	-1.88291	1.9e-22
ELFN2	-1.8827	3.34e-14
BANK1	-1.88229	2.94e-30
ZEB1	-1.88216	2.98e-67
SDR16C5	-1.88193	2.92e-18
HSD17B11	-1.88006	7.93e-74
DPT	-1.87935	1.51e-21
RNF148	-1.87827	1.11e-23
NPNT	-1.87587	2.71e-31
HLA-DMA	-1.87582	6.29e-38
SYNPO2L	-1.87568	8.19e-15
ATF3	-1.87453	1.38e-31
PIK3R5	-1.87407	3.06e-35
SHROOM3	-1.87381	6.37e-46
NMRK2	-1.8735	4.71e-10
PODXL	-1.87287	1.64e-42
TSPAN32	-1.87159	4.85e-30
MEGF11	-1.87095	5.16e-12
WDFY4	-1.87093	3.22e-26
PALD1	-1.87021	2.86e-45
KIR3DL2	-1.8701	2.71e-14
CXCL12	-1.86997	9.35e-29
SPTLC3	-1.86983	1.77e-23
LRRN4CL	-1.86939	4.15e-30
MAGI1	-1.8684	2.61e-70
CTSS	-1.86641	1.37e-34
MTURN	-1.86639	1.65e-56
OR5K2	-1.86602	6.06e-18
PNMA8C	-1.86331	3e-09
MS4A4A	-1.86303	2.6e-29
GRID1	-1.86303	8.98e-27
SHISA3	-1.86277	2.76e-09
RBPMS	-1.86196	2.53e-63
HDC	-1.86155	2.99e-24
ZP2	-1.86147	2.68e-09
GPR20	-1.86065	1.26e-23
PARD6B	-1.86043	1.14e-63
EGFL7	-1.8594	4.55e-49
RAB40A	-1.85641	2.25e-33
EVI2B	-1.85638	9.54e-32
DPYS	-1.85627	2.2e-15
SEMA5A	-1.85605	8.97e-16
PDZD3	-1.85516	1.56e-18
GPR65	-1.85375	6.05e-31
LAIR1	-1.85322	8.71e-35
SLCO4C1	-1.85119	1.8e-21
FAM47E	-1.85073	8.68e-29
RAB44	-1.8507	2.83e-33
SPINK14	-1.85044	8.29e-12
ARHGEF10	-1.85026	3.46e-54
RAPGEF2	-1.84969	4.9e-103
CD1C	-1.84826	3.18e-22
LRRC74A	-1.84805	5.01e-17
KIF6	-1.84782	2.1e-19
HLA-DQB1	-1.84546	4.9e-24
CADM3	-1.84534	9.66e-15
ETS1	-1.84266	2.81e-39
LILRB5	-1.84265	4.69e-27
SLC6A14	-1.8415	2.93e-14
FCGR3A	-1.84118	1.91e-29
MGAM	-1.84014	9.5e-17
CYP4A11	-1.83897	3.52e-12
SIRPB2	-1.83857	1.21e-30
ANO2	-1.83853	5.54e-29
ARHGAP20	-1.83839	3.66e-23
PPP1R15A	-1.83792	2.71e-59
EIF4E3	-1.83621	2.57e-65
ANG	-1.8362	7.48e-47
CTGF	-1.83586	2.64e-30
EPB41L5	-1.83443	3.63e-95
ADAMTS9	-1.83371	6.45e-31
CYTL1	-1.83232	2.59e-17
FAM19A1	-1.83208	1.69e-16
ANKRD44	-1.83154	2.58e-54
PAG1	-1.83149	1.69e-48
SMIM10	-1.83141	2.18e-37
VIM	-1.83094	2.65e-42
RIPOR2	-1.829	2.4e-27
ELN	-1.8275	4.06e-18
RNF125	-1.82688	2.97e-51
VWA5B1	-1.8263	2.29e-11
RASGEF1B	-1.8261	3.6e-45
CXCL16	-1.82551	1.85e-74
CD74	-1.82501	2.55e-32
PODN	-1.82489	3.38e-28
RCSD1	-1.82292	6.97e-33
CCR1	-1.82281	5.35e-31
CCL13	-1.82221	1.3e-16
VSTM4	-1.82208	7.84e-33
NHSL2	-1.82183	1.8e-29
PRR15L	-1.82146	3.74e-17
FNIP2	-1.81991	2.03e-72
TBX21	-1.81935	1.57e-25
NFATC2	-1.81767	4.08e-30
MAK	-1.81672	1.88e-33
DSCAML1	-1.81332	5.97e-13
MAP6	-1.81119	1.15e-22
MYL9	-1.80992	5.17e-37
LTBP2	-1.80897	1.5e-37
ZNF781	-1.80814	7.79e-26
MAPK4	-1.80787	2.44e-09
ITPR1	-1.80782	5.17e-67
C2orf50	-1.80706	3.06e-17
TENT5B	-1.80695	4.3e-19
DOCK2	-1.80487	3.18e-30
HACD4	-1.80402	5.41e-47
SOX18	-1.80339	1.06e-32
CAV2	-1.80136	2.3e-44
TNS3	-1.8006	5.24e-41
APOL3	-1.80029	5.57e-33
UNC13D	-1.79837	2.43e-28
CR1	-1.79791	1.17e-20
GDF3	-1.79695	7.04e-12
ZNF728	-1.79693	1.32e-07
AK7	-1.79674	1.11e-23
ZNF423	-1.79527	1.72e-24
SRD5A2	-1.79419	5.75e-09
MATN3	-1.79401	3.15e-18
LIMD1	-1.79397	6.29e-151
TNFSF14	-1.79375	5.97e-29
NPY1R	-1.79339	1.79e-10
EXOC3L1	-1.79303	1.22e-97
AC010547.4	-1.79142	1.94e-17
CLEC4E	-1.79114	4.89e-20
SLAIN1	-1.79068	9.88e-25
FGF7	-1.79009	3.97e-22
SLA	-1.78988	1.51e-31
RFX2	-1.7897	1.41e-60
RUNDC3B	-1.78824	4.81e-23
NIM1K	-1.78708	4.37e-29
LMCD1	-1.78649	1.35e-61
OLAH	-1.78625	8.96e-12
CBX7	-1.78249	4.32e-73
PHYHD1	-1.78233	1.11e-21
PTGER2	-1.78153	2.28e-23
CD244	-1.77798	2.13e-25
ZNF331	-1.77769	3.71e-44
MGARP	-1.7771	3.16e-21
UBL3	-1.77671	3.13e-95
PMP22	-1.77515	3.3e-47
CFAP206	-1.77454	8.53e-16
PPP1R32	-1.77094	2.82e-31
CATSPER1	-1.77063	1.29e-18
LINGO4	-1.77034	3.22e-12
KCNRG	-1.76944	6.16e-28
CYP7A1	-1.76849	2.65e-15
ANPEP	-1.76789	3.26e-29
AC012651.1	-1.76771	4.44e-27
ABCG2	-1.76761	9.81e-20
LIF	-1.76746	3.4e-20
THBS1	-1.76702	1.42e-27
C4A	-1.76671	1.37e-18
SAMHD1	-1.7646	4.18e-56
DNM3	-1.76395	1.73e-30
TMEM255B	-1.76247	4.21e-48
KAT2B	-1.76156	8.3e-79
ZNF474	-1.76098	2.9e-16
HLA-E	-1.75954	5.69e-75
REPS2	-1.75937	6.59e-54
P2RY13	-1.75903	5.65e-23
TM4SF4	-1.75811	8.82e-09
DNAJC5B	-1.75735	6.33e-19
PRICKLE2	-1.7571	1.38e-45
IFITM2	-1.75543	2.03e-42
ITGAM	-1.75465	3.44e-24
PALMD	-1.75448	1.28e-28
HBEGF	-1.75442	2.34e-25
PAQR5	-1.75277	1.61e-30
PREX1	-1.7521	2.5e-42
TCEAL2	-1.75199	5.16e-09
LAMA2	-1.75183	1.17e-28
PLEKHB1	-1.75025	6.45e-16
LIN7A	-1.75023	9.99e-16
RHOB	-1.74823	1.69e-46
CD300LB	-1.74762	1.16e-25
CRY2	-1.74633	6.25e-105
CSF1	-1.74535	1.19e-41
ENO4	-1.7446	8.32e-27
DRC3	-1.74459	8.46e-34
GRAP	-1.74345	6.32e-34
ADGRL2	-1.74345	3.75e-34
PCOLCE2	-1.74333	8.06e-18
RILP	-1.74283	4.45e-73
WNT9B	-1.74276	8.04e-17
OTUD1	-1.74193	2.02e-64
WASF3	-1.74094	3.78e-25
HYAL2	-1.74045	1.98e-139
CASKIN2	-1.74033	1.45e-83
LAMB2	-1.74014	9.96e-64
NFAM1	-1.73947	5.16e-27
LAMA4	-1.73939	1.17e-38
PRF1	-1.73863	4.53e-25
ACTG2	-1.7385	6.07e-20
RSPH10B	-1.73768	1.18e-20
BMP6	-1.73727	2.4e-18
ZCCHC24	-1.73684	5.26e-45
HLA-DQB2	-1.73682	8.02e-18
ACSM2B	-1.73575	5.15e-06
EXD1	-1.73568	1.39e-21
CNTN4	-1.73438	1.71e-16
CCDC81	-1.73426	1.25e-34
ZFP2	-1.73397	5.31e-33
HPCAL1	-1.73378	4.75e-80
RADIL	-1.73287	2.99e-23
LRRC19	-1.73184	1.5e-15
TPK1	-1.73155	4.8e-61
RTL3	-1.73045	5.25e-15
MPEG1	-1.72792	4.04e-28
KCNN2	-1.72757	9.01e-25
PCDHAC1	-1.72681	5.68e-14
KCNJ15	-1.72606	1.65e-23
GNG2	-1.72604	8.82e-38
VSIR	-1.72585	4.17e-49
HEYL	-1.72379	1.13e-40
SOX7	-1.72358	5.54e-21
C1orf198	-1.72347	8.87e-137
PKIG	-1.72203	1.89e-57
IL17D	-1.72165	1.3e-39
GSTA2	-1.72144	1.45e-05
CFAP57	-1.7164	3.88e-12
HIF3A	-1.71596	1.59e-10
PRTN3	-1.71531	5.34e-09
JUND	-1.71419	1.63e-68
PRKG1	-1.71419	1.65e-32
ID4	-1.71346	4.79e-19
DIXDC1	-1.71329	1.43e-59
ST6GALNAC6	-1.71308	1.81e-129
ADAMTSL2	-1.70977	3.09e-32
CRIP2	-1.70917	1.44e-23
CCDC181	-1.70799	3.2e-18
CD37	-1.70795	3.53e-26
RGS18	-1.70759	5.47e-23
SNRK	-1.70636	5.42e-174
GBP4	-1.70612	1.64e-24
SEMA3E	-1.7059	2.56e-08
KIAA0040	-1.70538	1.01e-46
PXMP4	-1.7051	9.34e-68
CAPN3	-1.70402	2.87e-27
TSC22D3	-1.70346	3.24e-35
NEBL	-1.70267	7.2e-33
SIGLEC9	-1.70149	7.47e-30
ADCY9	-1.70099	3.24e-67
MYO1F	-1.69949	1.89e-35
FGG	-1.69943	3.49e-05
CD160	-1.69921	5.73e-31
IL2	-1.69783	2.43e-14
ZNF540	-1.69771	8.37e-33
CAB39L	-1.69763	6.12e-39
GUCA2B	-1.69717	0.000327644
TNFAIP8L3	-1.69602	1.63e-34
TBXA2R	-1.69451	3.68e-47
MBIP	-1.69336	6.37e-59
SRGN	-1.69149	4.61e-22
IRAK3	-1.69076	3.18e-28
CTSO	-1.69074	5.82e-61
LTA4H	-1.68912	3.95e-106
OSR1	-1.68859	4.04e-21
ADCYAP1	-1.68817	1.1e-10
GAB3	-1.68761	3.52e-37
VASH1	-1.68741	6.32e-49
FCGR1B	-1.68718	2.17e-24
OR52N4	-1.68673	6.1e-14
THEMIS2	-1.68666	1.56e-33
FCER1G	-1.68441	1.69e-30
CAVIN1	-1.68434	1.95e-42
LATS2	-1.68423	7.71e-72
TNFAIP8L2	-1.68419	2.22e-31
KLHDC7A	-1.68406	5.43e-09
SLC15A3	-1.68398	3.59e-33
P2RX7	-1.68397	6.38e-31
RAPGEF3	-1.68345	5.16e-31
LAT2	-1.68254	2.09e-36
SLC6A12	-1.68223	2.59e-22
MAB21L4	-1.68081	1.71e-14
FGF14	-1.68043	3.38e-15
NPC2	-1.68038	2.09e-54
IFT57	-1.68004	8.83e-75
NRP1	-1.67996	2.67e-44
DUSP8	-1.67909	6.17e-32
BTBD9	-1.67826	3.95e-71
IRF8	-1.67784	1.14e-22
NME9	-1.67683	5.87e-20
LRCH2	-1.67505	1.26e-18
TRMT9B	-1.67466	1.29e-13
ROBO2	-1.67305	2.04e-15
RSPH9	-1.67257	7.68e-31
GNGT2	-1.67256	1.47e-32
CDK15	-1.67193	1.77e-26
ZNF705A	-1.67023	2.66e-14
IQUB	-1.66951	4.6e-18
TREH	-1.66936	3.48e-14
RTN1	-1.66891	2.06e-16
GAS6	-1.66857	2.56e-33
MPIG6B	-1.66842	5.48e-18
PLPPR4	-1.66775	1.66e-25
FILIP1L	-1.66713	1.28e-33
TPSG1	-1.66697	3.98e-17
IGIP	-1.66522	9.4e-67
PLPP3	-1.6641	2.14e-67
LDLR	-1.66405	5.47e-36
SULT1A1	-1.66299	3.97e-32
FMN1	-1.66226	1.74e-29
APLNR	-1.65994	3.99e-23
TBXAS1	-1.65936	7.98e-35
RAB27A	-1.65781	1.22e-69
MYO5C	-1.6576	6.39e-35
IL6R	-1.65754	3.75e-39
CCDC102B	-1.65723	6.81e-40
DCHS1	-1.65689	4.43e-26
GOLT1A	-1.65625	9.45e-10
CTNND2	-1.65609	5.88e-06
SRL	-1.65573	1.14e-10
ARHGEF26	-1.65535	1.38e-21
RBMXL2	-1.65509	4.81e-11
PTPRC	-1.65463	1.21e-22
CALCOCO1	-1.65448	3.11e-84
ASGR1	-1.65346	2.45e-25
MYOZ3	-1.65336	5.31e-20
STON1-GTF2A1L	-1.65261	2.53e-17
WWC1	-1.64998	1.15e-55
ARFGEF3	-1.64964	1.19e-33
AKAP13	-1.64919	1.23e-78
XPNPEP2	-1.64888	6.49e-16
AC007906.2	-1.64837	1.38e-12
FAIM2	-1.64836	3.27e-16
APOC4-APOC2	-1.64807	7.03e-11
RAPGEF4	-1.64727	9.01e-43
IL16	-1.64717	1.09e-28
NFKBIZ	-1.64686	1.37e-25
ZDHHC15	-1.6467	3.23e-15
SRPX	-1.64624	3.67e-17
CDKL1	-1.64568	4.16e-40
SEC14L4	-1.64495	6.59e-14
GPM6B	-1.64393	2.02e-29
PROS1	-1.64333	1.06e-29
SNED1	-1.64322	1.28e-31
HNMT	-1.64292	6.02e-32
SIGLEC7	-1.64141	2.94e-24
NPY4R2	-1.64095	6.43e-09
SERTAD1	-1.64074	5.57e-38
TACC1	-1.6393	1.96e-32
JDP2	-1.63899	1.69e-49
SOCS2	-1.63893	1.19e-21
ENAM	-1.63763	1.78e-10
C4B	-1.63682	1.8e-17
CTSE	-1.63641	8.45e-08
FGD4	-1.63573	3.49e-55
KIAA1211L	-1.6351	1.39e-19
RGL3	-1.63487	2.06e-12
P2RX1	-1.6345	3.36e-20
DUSP6	-1.63411	2.45e-25
TIMD4	-1.63407	4.11e-11
CARD16	-1.63405	2.39e-54
CCDC114	-1.63327	8.98e-16
CFI	-1.63248	9.06e-25
GAS7	-1.63239	3.81e-27
AC011498.4	-1.63134	5.88e-13
AC010255.3	-1.63016	4.61e-08
CABP4	-1.62911	8.89e-17
HTR1F	-1.62836	2.3e-20
FGD2	-1.62829	6.99e-26
C19orf38	-1.62675	4.77e-28
MOCS1	-1.62657	6.22e-36
LAPTM5	-1.62342	3.53e-27
DOK7	-1.6231	3e-14
LRRC25	-1.62295	2.34e-29
DDR2	-1.62219	5.78e-25
CAPS	-1.62216	7.43e-17
ACSM3	-1.62149	3.47e-18
NNMT	-1.62149	1.52e-23
RETREG1	-1.62105	6.67e-28
EFCAB1	-1.61988	1.88e-12
ADCYAP1R1	-1.61925	2.01e-11
ACSM1	-1.61889	1.01e-19
STS	-1.61756	2.82e-34
TCF23	-1.61645	1.7e-10
SPATA13	-1.61623	7.69e-49
APBB1IP	-1.61513	7.59e-26
CPM	-1.61473	1.35e-09
RASSF3	-1.61459	8.72e-73
SLC22A4	-1.6131	1.48e-29
FCGRT	-1.61242	6.76e-64
SGSM1	-1.6124	2.45e-13
KLRB1	-1.61041	5.3e-20
PABPC5	-1.6086	1.38e-19
GABRB2	-1.60784	7.89e-09
CRTAM	-1.60687	2.97e-18
SNTB1	-1.60676	3.73e-22
MUC15	-1.60651	1.62e-11
BIN2	-1.60603	6.14e-26
FAM174B	-1.6052	1.72e-24
PRKCB	-1.60512	2.75e-23
SMAD7	-1.60499	6.97e-46
CFAP99	-1.60493	9.62e-13
CACNB4	-1.60315	1.25e-15
CD4	-1.60271	7.95e-28
N4BP2L1	-1.6002	9.39e-39
PLN	-1.59982	1.29e-11
PCDHA3	-1.59951	9.57e-11
TSPAN13	-1.59885	1.34e-41
FAM107B	-1.5981	1.82e-32
MPO	-1.59793	2.29e-16
EPDR1	-1.59719	4.52e-23
FAM241A	-1.59701	2.37e-35
TLL1	-1.59701	1.45e-14
SELENOP	-1.59693	8.12e-18
F13A1	-1.59638	6.93e-17
MAP3K8	-1.59583	2.21e-38
ASB5	-1.59496	8.72e-06
KIF13B	-1.59369	6.9e-39
AIF1	-1.5932	2.91e-29
KLKB1	-1.59305	2.86e-16
FREM1	-1.59184	1.99e-16
PRDM5	-1.59091	3.79e-31
CACNG4	-1.59084	3.28e-08
HLA-DQA1	-1.59081	5.33e-17
FCGR2A	-1.5905	5.79e-26
CPO	-1.5902	1.32e-15
MYL4	-1.5895	1.18e-30
LYL1	-1.58941	1.17e-36
SPAG8	-1.58818	1.1e-19
FAM49A	-1.58697	1.62e-36
PRDM6	-1.58695	1.16e-20
TLE2	-1.58678	1.19e-21
BTG2	-1.5866	4.72e-46
SAMD4A	-1.586	8.85e-26
XIRP2	-1.58598	5.43e-07
EPB42	-1.58494	5.97e-23
HMGCS2	-1.58481	0.000518537
GNAQ	-1.58475	2.85e-105
CLEC10A	-1.58424	4.06e-17
CAMK2A	-1.58414	1.28e-13
CYP4V2	-1.58384	8.32e-39
RGS2	-1.58356	1.27e-26
ARHGAP30	-1.58189	2.94e-38
PDE8B	-1.58099	3.46e-39
RRAS	-1.57981	1.81e-37
HS3ST2	-1.57763	1.73e-12
DAB2	-1.57761	1.21e-28
PRKCQ	-1.57729	1.08e-20
CCDC151	-1.57584	7.87e-14
MAFF	-1.57566	6.57e-44
CMKLR1	-1.57559	2.75e-21
C11orf16	-1.57499	2.04e-07
C3AR1	-1.5746	1.21e-21
PCDHGA2	-1.57431	1.25e-19
TMOD1	-1.57296	5.85e-10
RHOU	-1.5728	1.06e-22
CDH19	-1.57228	6.91e-06
PLEKHO2	-1.57187	5.15e-59
HABP2	-1.57135	1.89e-07
ZMAT1	-1.57126	9.29e-17
PNPLA6	-1.57049	3.86e-91
ZMYND12	-1.57024	6.98e-21
NDST1	-1.56985	6.25e-65
CEP126	-1.56979	1.13e-25
PTPRE	-1.56961	2.01e-43
AL645941.2	-1.56759	3.66e-13
EVA1A	-1.56669	5.77e-15
CXorf21	-1.56606	3.59e-22
VAMP2	-1.56555	1.02e-74
MT-ND6	-1.56539	7.39e-23
C16orf71	-1.56538	3.25e-23
NWD1	-1.56475	4.45e-08
FAT3	-1.56469	4.35e-09
TMEM243	-1.56451	7.5e-68
FAM228A	-1.56351	3.27e-12
HPN	-1.5632	8.51e-10
PTPRG	-1.56313	3.37e-46
CEACAM6	-1.56269	3.96e-08
CCR2	-1.56203	2.57e-16
SORT1	-1.56145	3.52e-45
C1QC	-1.56098	6.99e-21
SLC16A6	-1.5608	1.09e-26
CH25H	-1.55992	3.82e-12
SPON1	-1.55918	3.76e-17
BLOC1S5-TXNDC5	-1.55914	3.1e-15
PPP1R12B	-1.55846	6.84e-34
THSD1	-1.55806	6.9e-21
SLFN14	-1.55749	9.52e-15
FYCO1	-1.55733	1.51e-76
RARA	-1.55689	2.02e-70
AKAP5	-1.55662	2.22e-31
FOLR2	-1.55661	8.7e-19
RGL1	-1.55652	5.62e-47
CD53	-1.55626	1.13e-22
KLRD1	-1.55611	2.36e-18
IQGAP2	-1.5556	1.61e-23
JADE1	-1.55478	1.64e-60
GIMAP2	-1.55465	7.37e-25
GPR162	-1.55365	1.17e-24
RPH3AL	-1.55361	2.88e-19
S100A3	-1.55278	1.56e-17
MYO1G	-1.5513	3.06e-22
ERP27	-1.55117	2.01e-13
MYO1A	-1.54996	1.25e-18
HCST	-1.54993	3.25e-24
TPPP	-1.54971	1.02e-15
FAM149A	-1.54965	4.31e-23
FSTL3	-1.54852	4.9e-17
PHACTR3	-1.5484	8.3e-09
CRISP2	-1.54809	2.69e-05
CYSTM1	-1.54746	2.63e-72
PLCE1	-1.54697	6.58e-25
AR	-1.54609	1.47e-12
CEMIP2	-1.54389	1.32e-45
VAMP5	-1.54368	5.7e-27
CCL18	-1.5428	6.85e-12
TTC21A	-1.54208	8.89e-30
TREML1	-1.54193	4.73e-19
BMPR2	-1.54185	1.24e-75
ZC3H12B	-1.5417	1.1e-29
CCL4	-1.5405	8.87e-20
ADAM33	-1.5401	2.18e-16
IGSF6	-1.53946	1.09e-20
ZNF835	-1.53847	8.28e-15
GALNT5	-1.53795	1.96e-13
GPR39	-1.53645	1.12e-10
MAPRE2	-1.5364	2.36e-54
HLA-DMB	-1.53577	2.21e-19
ARHGEF17	-1.53535	6.52e-44
FOXJ1	-1.53496	8.3e-07
C9orf153	-1.53367	1.39e-16
PARVG	-1.53318	1.39e-25
SPATA6	-1.53302	3.06e-30
CRB1	-1.53207	4.85e-08
STK33	-1.5317	1.73e-17
TTPA	-1.53152	6.22e-07
ACOT1	-1.53135	2.72e-31
ACSL4	-1.53133	9.44e-43
RMDN2	-1.5313	3.07e-44
NR1H4	-1.53122	0.000338258
DCN	-1.5307	6.4e-16
CCDC65	-1.53027	2.38e-30
NATD1	-1.52984	1.27e-43
CCL21	-1.52984	3.6e-13
PLCL2	-1.52932	2.58e-29
PDGFB	-1.52923	1.57e-28
SHANK3	-1.52855	1.08e-51
SH2B3	-1.52827	1.45e-39
PLXND1	-1.52775	3.47e-42
MSRA	-1.52733	1.66e-39
PACRG	-1.52689	4.36e-10
C1orf115	-1.52668	7.92e-35
RGS9	-1.52619	9.37e-19
ZCWPW2	-1.52533	2.66e-53
MACF1	-1.52532	5.98e-48
CARNS1	-1.52495	1.55e-23
DPYD	-1.5246	3.7e-24
IL18RAP	-1.52327	1.87e-17
ABRA	-1.52281	5.59e-11
PPP1R9A	-1.52261	1.07e-11
PPARGC1A	-1.52249	2.88e-10
BST1	-1.52177	2.24e-16
LSMEM2	-1.5213	2.7e-10
PLCB2	-1.52062	1.19e-28
PARM1	-1.52046	1.88e-12
WNT7A	-1.51716	2.99e-07
GP5	-1.51565	2.43e-15
SGCD	-1.51471	3.07e-17
MYOM1	-1.51382	6.31e-22
PTRH1	-1.51269	1.83e-30
SLC27A3	-1.51262	3.22e-66
TRIB1	-1.51254	5.1e-27
PDE4D	-1.51251	4.65e-40
NCR3	-1.51096	6.21e-14
STXBP1	-1.51044	3.03e-33
TXK	-1.5104	1.55e-19
CEP112	-1.51039	5.73e-23
SASH3	-1.51027	3.06e-21
PCDHGB6	-1.51004	7.85e-20
GLRX	-1.50922	1.92e-25
CRH	-1.50792	0.00891561
TESPA1	-1.50788	1.14e-19
CASP5	-1.50727	2.23e-17
HLX	-1.50685	5.8e-37
TAPT1	-1.50633	1.35e-89
RFLNB	-1.50493	1.69e-26
LPXN	-1.50458	8.49e-27
EMP3	-1.50447	3.01e-32
ODF3L1	-1.50302	2.31e-17
SH3D19	-1.50194	1.25e-63
SLC16A5	-1.5012	4e-25
AHNAK	-1.50036	3.14e-33
FGF2	-1.49953	2.01e-18
EBF1	-1.49879	2.55e-26
CXCL17	-1.49877	3.39e-10
EHD2	-1.49771	7.36e-25
ADA2	-1.49694	2.18e-21
DPP4	-1.49651	2.01e-11
TNIP3	-1.49447	2.31e-10
HMCN1	-1.494	1.19e-16
AL049839.2	-1.4939	1.07e-07
RASSF8	-1.49317	3.2e-25
ARHGAP15	-1.49007	6.7e-22
PRKCZ	-1.48959	1.58e-55
CNR1	-1.48909	2.4e-08
ZBTB47	-1.48888	8.28e-58
SLFN11	-1.4886	1e-25
TNFSF12-TNFSF13	-1.48829	7.56e-14
AREG	-1.48803	5.01e-09
CACNA1C	-1.48731	4.26e-21
TFEC	-1.48728	7.67e-17
LPIN2	-1.48724	1.55e-32
WDR17	-1.48649	1.05e-09
SCGB2A1	-1.48606	5.26e-06
NCOA7	-1.48599	2.36e-25
SLC16A11	-1.48545	2.1e-18
STOM	-1.48474	7.96e-45
APOC1	-1.48452	2.33e-13
CRISPLD2	-1.48416	2.66e-21
CADPS2	-1.48361	3.41e-25
MRAS	-1.48327	3.42e-27
SPRY1	-1.48308	3.87e-35
KIF1C	-1.48292	1.43e-65
CYFIP2	-1.48238	3.65e-22
LTK	-1.48177	3.66e-11
PIK3CG	-1.48039	5.96e-15
IL18R1	-1.48035	7.85e-23
MUC5AC	-1.47995	0.000681311
WNT2	-1.47988	1.96e-13
IL5	-1.4798	3.88e-09
HMOX1	-1.47949	2.08e-14
SSTR4	-1.47901	0.000364057
SLPI	-1.4789	9.13e-11
PLCH1	-1.4788	1.18e-17
FXYD6	-1.47814	7.97e-17
ADGRG6	-1.47735	1.38e-15
CPA1	-1.4764	3.91e-07
TMEM119	-1.47533	2.48e-17
LCP1	-1.47528	7.34e-22
SLC25A25	-1.475	1.65e-31
KLHDC1	-1.47496	1.31e-35
MSLN	-1.47438	1.46e-05
GJB1	-1.47378	7.08e-05
CREBRF	-1.47333	4.4e-76
NFKBIA	-1.4731	8.14e-35
BEST1	-1.4722	7.23e-39
LRMDA	-1.47123	2.21e-28
RASA4B	-1.47113	9.62e-13
C12orf49	-1.47075	2.08e-87
DOK4	-1.47049	5.1e-53
LRRC63	-1.46993	2.26e-12
PLK3	-1.46982	7.37e-37
SLC49A3	-1.46974	1.47e-26
MAP3K3	-1.4693	3.47e-92
ARRDC2	-1.46909	4.27e-49
IL1R1	-1.46894	1.78e-32
GCHFR	-1.46867	1.99e-30
ZNF69	-1.46849	1.47e-21
SLC31A2	-1.4673	3.96e-28
ARHGDIB	-1.4673	6.35e-32
SLC35A1	-1.46727	9.64e-60
PM20D1	-1.46613	2.63e-13
EGR2	-1.46451	1.62e-18
DNAAF3	-1.46263	6.81e-10
MALRD1	-1.46212	4.42e-11
FGL2	-1.46205	2.24e-17
PRRG1	-1.4619	5.55e-25
ZNF608	-1.4613	2.4e-19
SLC8A1	-1.46108	1.21e-23
DRD1	-1.45986	1.22e-07
NCF4	-1.45925	2.37e-23
NKG7	-1.45911	5.49e-15
DNAAF4	-1.45847	1.69e-21
KLRG1	-1.45734	8.43e-21
RNF122	-1.45624	1.34e-46
SLC40A1	-1.45581	4.95e-17
EPB41L4A	-1.45382	9.92e-32
BTN3A3	-1.45367	2.35e-32
SIDT2	-1.45295	1.52e-72
[truncated: 5,193 more rows]
