# Supplementary material for: Identification of miRNA signature for predicting the prognostic biomarker of squamous cell lung carcinoma
Source: PLoS One. 2022 Mar 15;17(3):e0264645. doi: 10.1371/journal.pone.0264645 (PMC8923497; doi:10.1371/journal.pone.0264645)
Supplement: S2 Table — (XLS) [file pone.0264645.s003.xls]

## Sheet: Sheet1
miRNA	logFC	FDR
hsa-miR-486-5p	-3.66335	1.54606e-110
hsa-miR-144-5p	-3.48258	7.04235e-110
hsa-miR-490-3p	-3.3745	2.10183e-31
hsa-miR-451a	-3.33432	1.62269e-90
hsa-miR-4732-3p	-3.28361	7.98309e-59
hsa-miR-133b	-3.15192	3.39924e-53
hsa-miR-338-5p	-3.07773	3.89457e-125
hsa-miR-144-3p	-2.9924	4.0562e-64
hsa-miR-30a-5p	-2.99038	6.51148e-135
hsa-miR-30a-3p	-2.91961	1.39135e-116
hsa-miR-30c-2-3p	-2.88449	8.13636e-104
hsa-miR-133a-3p	-2.87194	5.06139e-66
hsa-miR-139-3p	-2.85062	1.25052e-78
hsa-miR-139-5p	-2.5565	9.13392e-83
hsa-miR-326	-2.53727	8.97911e-52
hsa-miR-338-3p	-2.52328	7.26817e-68
hsa-miR-206	-2.49129	5.34562e-09
hsa-miR-1-3p	-2.48279	1.24402e-46
hsa-miR-30d-5p	-2.41896	4.00253e-131
hsa-miR-101-3p	-2.22727	1.33718e-116
hsa-miR-4777-3p	-2.17496	3.42052e-46
hsa-miR-218-5p	-2.09687	7.28599e-78
hsa-miR-3065-3p	-2.08512	3.06803e-41
hsa-miR-218-1-3p	-2.02564	1.00346e-51
hsa-miR-1258	-2.01618	8.27471e-21
hsa-miR-140-3p	-2.00877	2.70901e-67
hsa-miR-34c-3p	-1.99784	4.75346e-17
hsa-miR-126-5p	-1.91505	5.4938e-81
hsa-miR-34c-5p	-1.88691	1.04182e-15
hsa-miR-4709-3p	-1.85208	6.27255e-31
hsa-miR-195-5p	-1.83826	5.04089e-69
hsa-miR-135a-5p	-1.82969	2.08714e-09
hsa-miR-30d-3p	-1.8043	2.29561e-60
hsa-miR-181a-5p	-1.77626	8.19349e-53
hsa-miR-146b-3p	-1.75936	8.54398e-49
hsa-miR-195-3p	-1.75673	1.56882e-47
hsa-miR-100-5p	-1.74658	2.11025e-39
hsa-miR-190a-5p	-1.69024	3.18998e-44
hsa-miR-143-3p	-1.68779	8.44742e-44
hsa-miR-30b-5p	-1.66985	8.17476e-54
hsa-miR-3926	-1.66066	1.12027e-22
hsa-miR-497-5p	-1.65087	5.79504e-59
hsa-miR-145-3p	-1.64689	5.8159e-55
hsa-miR-548b-3p	-1.63353	2.32622e-18
hsa-miR-511-5p	-1.62893	3.893e-31
hsa-miR-181c-5p	-1.60164	1.00235e-38
hsa-miR-202-5p	-1.59524	1.05529e-09
hsa-miR-1976	-1.5922	8.60031e-46
hsa-miR-6502-5p	-1.5676	1.23198e-25
hsa-miR-6892-5p	-1.55739	5.03406e-21
hsa-miR-29c-3p	-1.52413	1.83812e-26
hsa-miR-101-5p	-1.50347	1.12752e-48
hsa-miR-27a-5p	-1.50199	1.5005e-22
hsa-miR-126-3p	-1.48643	2.3828e-36
hsa-miR-552-3p	-1.46322	2.11496e-05
hsa-miR-181a-3p	-1.43521	5.17569e-42
hsa-miR-145-5p	-1.36409	2.33018e-35
hsa-miR-34b-3p	-1.34256	1.53489e-07
hsa-miR-30b-3p	-1.33223	9.99704e-29
hsa-miR-29b-2-5p	-1.32547	8.94744e-35
hsa-miR-151b	-1.32404	1.68798e-25
hsa-miR-3920	-1.29738	1.03668e-09
hsa-miR-99a-5p	-1.28842	6.0818e-17
hsa-miR-511-3p	-1.2873	4.49357e-14
hsa-miR-34b-5p	-1.28384	2.18627e-06
hsa-miR-223-3p	-1.27542	1.18774e-13
hsa-miR-652-3p	-1.25594	4.56498e-33
hsa-miR-4521	-1.25153	6.54303e-13
hsa-miR-26a-5p	-1.23502	3.62149e-53
hsa-miR-29a-3p	-1.22634	1.21648e-29
hsa-miR-138-5p	-1.20244	1.34379e-10
hsa-miR-4423-5p	-1.18934	3.67088e-05
hsa-let-7a-5p	-1.16529	3.5486e-35
hsa-miR-3614-3p	-1.15694	6.45105e-13
hsa-miR-7156-5p	-1.13431	1.6511e-10
hsa-miR-598-3p	-1.12554	7.85e-14
hsa-let-7c-5p	-1.11719	3.97849e-12
hsa-miR-887-5p	-1.0839	1.54505e-08
hsa-miR-660-5p	-1.07481	1.48511e-17
hsa-miR-99a-3p	-1.07414	7.63268e-09
hsa-miR-150-3p	-1.0618	3.9973e-08
hsa-miR-125a-5p	-1.01002	7.46359e-20
hsa-miR-6806-3p	-1.00497	1.21305e-14
hsa-miR-4772-3p	-1.00276	4.28125e-12
hsa-miR-146a-3p	1.00654	0.0463175
hsa-miR-4443	1.00702	0.000885134
hsa-miR-200b-3p	1.00778	9.2049e-10
hsa-miR-493-5p	1.01697	4.69049e-05
hsa-miR-134-5p	1.03173	2.53849e-05
hsa-miR-153-5p	1.03772	8.09103e-07
hsa-miR-17-5p	1.05772	7.80258e-12
hsa-miR-3129-3p	1.06326	7.5368e-05
hsa-miR-1271-5p	1.06416	1.32947e-12
hsa-miR-5581-3p	1.07758	0.000507026
hsa-miR-487a-5p	1.09442	0.000287022
hsa-miR-514a-3p	1.0976	0.0126719
hsa-miR-3684	1.10164	4.97486e-05
hsa-miR-433-3p	1.10177	0.0012943
hsa-miR-376b-3p	1.10616	0.00142129
hsa-miR-3691-5p	1.10622	7.73686e-05
hsa-miR-1229-3p	1.11633	0.000132112
hsa-miR-200c-3p	1.11734	8.99881e-15
hsa-miR-3127-3p	1.11763	0.000898279
hsa-miR-320b	1.13058	8.99596e-11
hsa-miR-365b-5p	1.1323	8.53088e-05
hsa-miR-561-5p	1.1325	0.00102047
hsa-miR-450b-5p	1.13402	4.72271e-12
hsa-miR-505-5p	1.1386	2.43198e-10
hsa-miR-7-1-3p	1.14416	8.90803e-19
hsa-miR-4784	1.15672	0.000100172
hsa-miR-98-3p	1.15774	7.187e-11
hsa-miR-452-5p	1.15888	9.49224e-08
hsa-miR-639	1.15965	1.46991e-06
hsa-miR-651-5p	1.16457	7.53665e-08
hsa-miR-3677-3p	1.1652	1.16356e-08
hsa-miR-3610	1.18292	2.21838e-07
hsa-miR-296-5p	1.18414	4.94956e-07
hsa-miR-127-5p	1.18444	1.26392e-09
hsa-miR-148b-5p	1.18523	1.40478e-14
hsa-miR-154-3p	1.18982	0.00014003
hsa-miR-369-3p	1.191	6.1399e-06
hsa-miR-1291	1.19226	7.22457e-06
hsa-miR-590-5p	1.19757	2.22846e-23
hsa-miR-877-3p	1.20163	0.000120888
hsa-miR-1307-5p	1.20521	2.54461e-09
hsa-miR-200c-5p	1.20599	4.03216e-15
hsa-miR-370-3p	1.20904	3.20444e-05
hsa-miR-7702	1.21086	8.33913e-05
hsa-miR-5571-3p	1.21255	0.000501257
hsa-miR-3664-5p	1.22936	0.00143136
hsa-miR-3136-5p	1.23406	1.05419e-07
hsa-miR-192-5p	1.28793	1.3245e-07
hsa-miR-1249-3p	1.288	2.10137e-11
hsa-miR-551b-3p	1.2948	0.0007979
hsa-miR-7854-3p	1.29788	1.55533e-05
hsa-miR-548d-3p	1.29873	4.17978e-06
hsa-miR-3170	1.30614	9.13912e-09
hsa-miR-200a-3p	1.31938	2.84332e-13
hsa-miR-548au-3p	1.31975	4.22399e-07
hsa-miR-19a-3p	1.32458	2.05162e-13
hsa-miR-4661-5p	1.32867	3.25752e-09
hsa-miR-4326	1.329	2.51863e-05
hsa-miR-1343-3p	1.32933	1.16998e-07
hsa-miR-204-5p	1.33057	0.00164828
hsa-miR-489-3p	1.33113	0.00644457
hsa-miR-301a-3p	1.34707	6.1358e-15
hsa-miR-106a-5p	1.34904	6.66428e-10
hsa-miR-485-3p	1.35014	2.11496e-05
hsa-miR-508-3p	1.35018	0.0016061
hsa-miR-187-3p	1.35822	2.75117e-05
hsa-miR-5699-3p	1.35989	7.03065e-07
hsa-miR-6783-3p	1.36294	4.67034e-07
hsa-miR-141-5p	1.36954	6.79149e-18
hsa-miR-409-3p	1.37061	1.67833e-08
hsa-miR-503-3p	1.37184	4.07232e-09
hsa-miR-381-5p	1.37224	5.38352e-05
hsa-miR-514a-5p	1.37299	0.00935531
hsa-miR-5001-5p	1.37862	2.74817e-08
hsa-miR-92a-1-5p	1.39068	2.53226e-10
hsa-miR-1304-3p	1.39077	0.0346922
hsa-miR-581	1.40496	1.4799e-08
hsa-miR-376b-5p	1.40713	3.30454e-06
hsa-miR-219a-5p	1.41583	1.60952e-10
hsa-miR-627-5p	1.41956	8.19483e-13
hsa-miR-429	1.41959	2.14031e-14
hsa-miR-769-3p	1.42952	3.31143e-14
hsa-miR-376a-3p	1.43613	0.000483108
hsa-miR-4797-3p	1.44356	6.6817e-09
hsa-miR-376a-5p	1.46193	1.98921e-05
hsa-miR-424-5p	1.46647	1.34462e-20
hsa-miR-376c-5p	1.48055	1.37219e-06
hsa-miR-136-5p	1.48857	3.36836e-13
hsa-miR-508-5p	1.49027	0.00341479
hsa-miR-483-3p	1.51336	0.00314228
hsa-miR-589-3p	1.52808	1.06181e-16
hsa-miR-1224-5p	1.52939	0.00043681
hsa-miR-412-5p	1.53297	2.49414e-05
hsa-miR-1301-3p	1.53567	5.50992e-20
hsa-miR-548v	1.54479	2.56283e-11
hsa-miR-1306-5p	1.54588	2.59924e-19
hsa-miR-5683	1.55664	0.00350659
hsa-miR-203b-3p	1.58372	1.18073e-09
hsa-miR-3187-3p	1.60203	7.92145e-06
hsa-miR-431-3p	1.60358	2.57514e-05
hsa-miR-409-5p	1.60464	4.15671e-10
hsa-miR-200a-5p	1.61658	1.4461e-21
hsa-miR-942-3p	1.62234	2.26788e-10
hsa-miR-4746-5p	1.62373	6.91562e-15
hsa-miR-3944-3p	1.6332	2.21838e-07
hsa-miR-93-3p	1.64175	5.31063e-32
hsa-miR-103a-2-5p	1.64523	7.43329e-16
hsa-miR-556-5p	1.65927	1.15953e-06
hsa-miR-3928-3p	1.66084	7.21204e-16
hsa-miR-4638-3p	1.68856	6.08653e-14
hsa-miR-4787-3p	1.68971	1.65363e-07
hsa-miR-1292-5p	1.69048	8.68462e-12
hsa-miR-1537-5p	1.69085	3.27953e-08
hsa-miR-124-3p	1.69444	0.00501104
hsa-miR-494-3p	1.70085	4.19487e-07
hsa-miR-376a-2-5p	1.70432	1.005e-05
hsa-miR-940	1.70728	1.17487e-16
hsa-miR-937-3p	1.70962	2.46645e-09
hsa-miR-3176	1.72012	9.82363e-09
hsa-miR-506-3p	1.72344	0.00167302
hsa-miR-499a-5p	1.73062	0.00443809
hsa-miR-4668-3p	1.7319	1.55899e-23
hsa-miR-18a-3p	1.73975	5.26182e-16
hsa-miR-1298-3p	1.74213	0.0328294
hsa-miR-2277-5p	1.74799	1.31858e-18
hsa-miR-155-3p	1.76065	6.66428e-10
hsa-miR-193b-3p	1.76436	1.11531e-16
hsa-miR-1295b-5p	1.79427	0.000754964
hsa-miR-509-3p	1.79517	3.59495e-05
hsa-miR-521	1.79829	0.0376702
hsa-miR-4491	1.79994	1.53489e-07
hsa-miR-200b-5p	1.80602	1.23198e-25
hsa-miR-449c-5p	1.81763	0.00403395
hsa-miR-184	1.82012	0.00278149
hsa-miR-20a-3p	1.82487	1.76174e-25
hsa-miR-210-5p	1.82738	8.99881e-15
hsa-miR-135b-3p	1.84469	1.96415e-09
hsa-miR-2277-3p	1.84754	4.62796e-14
hsa-miR-4454	1.8645	5.11603e-07
hsa-miR-628-5p	1.86477	1.41789e-11
hsa-miR-380-3p	1.88125	0.000114819
hsa-miR-193b-5p	1.88198	1.88793e-19
hsa-miR-616-3p	1.88323	3.36511e-18
hsa-miR-1277-3p	1.89138	1.59992e-19
hsa-miR-452-3p	1.90899	1.83829e-14
hsa-miR-3651	1.9115	4.79761e-14
hsa-miR-539-5p	1.91307	3.68976e-12
hsa-miR-26a-1-3p	1.91618	8.13082e-09
hsa-miR-1305	1.91822	1.405e-06
hsa-miR-3940-5p	1.92913	1.04841e-08
hsa-miR-507	1.93607	0.00117773
hsa-miR-671-5p	1.94476	2.72849e-33
hsa-miR-545-5p	1.95838	5.57174e-12
hsa-miR-203a-3p	1.99074	5.13252e-12
hsa-miR-1298-5p	2.02078	0.00687832
hsa-miR-141-3p	2.0356	2.8284e-29
hsa-miR-570-3p	2.03748	9.62522e-13
hsa-miR-3609	2.06431	4.37828e-07
hsa-miR-203a-5p	2.06438	4.59142e-10
hsa-miR-579-5p	2.0662	1.28992e-17
hsa-miR-182-5p	2.08711	1.62309e-26
hsa-miR-455-3p	2.1055	3.1723e-28
hsa-miR-449b-5p	2.14913	0.00164134
hsa-miR-135b-5p	2.1533	3.42087e-16
hsa-miR-345-5p	2.1588	5.70851e-33
hsa-miR-33a-5p	2.17402	1.63358e-21
hsa-miR-3200-3p	2.19551	1.21649e-14
hsa-miR-25-5p	2.2121	1.04186e-11
hsa-miR-487a-3p	2.22192	3.03616e-06
hsa-miR-541-3p	2.24834	2.61259e-05
hsa-miR-744-3p	2.26258	1.08839e-30
hsa-miR-147b-3p	2.2639	6.48624e-11
hsa-miR-513c-5p	2.27769	4.05557e-05
hsa-miR-296-3p	2.3015	1.20259e-11
hsa-miR-556-3p	2.32216	7.6128e-11
hsa-miR-6728-5p	2.32412	2.069e-10
hsa-miR-1248	2.32689	1.06319e-13
hsa-miR-503-5p	2.34337	1.68834e-26
hsa-miR-499a-3p	2.3467	4.10883e-05
hsa-miR-130b-3p	2.36142	7.9531e-45
hsa-miR-431-5p	2.37009	2.11319e-08
hsa-miR-629-3p	2.39126	2.14785e-43
hsa-miR-877-5p	2.45708	2.5965e-24
hsa-miR-149-3p	2.4585	2.26788e-10
hsa-miR-760	2.47195	5.37943e-18
hsa-miR-33b-5p	2.47748	7.16853e-20
hsa-miR-20b-3p	2.4936	4.32984e-11
hsa-miR-4664-5p	2.5007	1.31311e-12
hsa-miR-301a-5p	2.50933	9.51694e-31
hsa-miR-7112-3p	2.51504	3.99729e-13
hsa-miR-4665-5p	2.52538	1.5951e-11
hsa-miR-7-5p	2.53405	1.13657e-16
hsa-miR-130b-5p	2.54743	1.1621e-52
hsa-miR-365a-5p	2.5478	3.41138e-17
hsa-miR-616-5p	2.56427	3.10778e-26
hsa-miR-4501	2.56931	7.75695e-05
hsa-miR-129-1-3p	2.57974	4.32133e-06
hsa-miR-483-5p	2.58198	3.58248e-06
hsa-miR-129-2-3p	2.62204	4.15982e-05
hsa-miR-4664-3p	2.63721	2.77376e-16
hsa-miR-137-3p	2.64263	2.5268e-06
hsa-miR-708-3p	2.70946	7.0658e-40
hsa-miR-4766-3p	2.78589	3.73523e-19
hsa-miR-519d-3p	2.80445	0.000399281
hsa-miR-183-5p	2.8199	1.68409e-44
hsa-miR-873-5p	2.83081	7.12116e-08
hsa-miR-96-5p	2.8367	1.05884e-40
hsa-miR-3161	2.84511	5.56116e-06
hsa-miR-4788	2.84648	1.05199e-05
hsa-miR-517c-3p	2.88004	0.00180781
hsa-miR-518c-3p	2.88336	0.000236194
hsa-miR-224-5p	2.91862	4.29715e-24
hsa-miR-518e-3p	2.93279	0.000830794
hsa-miR-6512-3p	3.00421	6.6394e-11
hsa-miR-323a-3p	3.00721	8.48443e-14
hsa-miR-149-5p	3.01738	1.19426e-33
hsa-miR-301b-3p	3.04893	7.01335e-29
hsa-miR-519a-3p	3.06585	0.000358903
hsa-miR-1911-5p	3.09636	5.96156e-07
hsa-miR-892b	3.12789	6.4213e-06
hsa-miR-514b-5p	3.14719	8.41194e-07
hsa-miR-5682	3.19173	5.57367e-07
hsa-miR-888-5p	3.22398	1.47273e-05
hsa-miR-4449	3.24302	5.81991e-16
hsa-miR-183-3p	3.26869	3.99772e-36
hsa-miR-520h	3.31117	0.000325314
hsa-miR-5579-3p	3.32083	5.27314e-18
hsa-miR-516a-5p	3.3457	2.98481e-05
hsa-miR-1293	3.34622	3.74587e-12
hsa-miR-383-5p	3.38351	1.00459e-05
hsa-miR-675-3p	3.38564	6.7755e-11
hsa-miR-4713-5p	3.38811	1.80019e-14
hsa-miR-129-5p	3.39196	2.57104e-12
hsa-miR-548y	3.40232	3.21717e-09
hsa-miR-1283	3.47139	0.000259648
hsa-miR-573	3.54686	2.62405e-13
hsa-miR-525-3p	3.5482	9.05956e-05
hsa-miR-522-3p	3.55111	0.00022098
hsa-miR-708-5p	3.55861	6.04682e-55
hsa-miR-515-3p	3.64522	0.000118024
hsa-miR-323b-3p	3.65497	1.16407e-20
hsa-miR-523-3p	3.66063	0.000102821
hsa-miR-517-5p	3.66881	0.0013797
hsa-miR-891b	3.72978	7.83795e-07
hsa-miR-374c-5p	3.75752	6.88726e-07
hsa-miR-518f-3p	3.76202	3.95844e-05
hsa-miR-892a	3.80073	1.59149e-06
hsa-miR-7974	3.80988	3.42728e-20
hsa-miR-1323	3.9148	3.60853e-05
hsa-miR-520g-3p	3.96406	2.9657e-05
hsa-miR-615-3p	3.97772	1.25763e-22
hsa-miR-520d-3p	4.00042	1.24694e-05
hsa-miR-518a-3p	4.06943	8.08219e-05
hsa-miR-517a-3p	4.10707	1.47273e-05
hsa-miR-517b-3p	4.10707	1.47273e-05
hsa-miR-3662	4.17499	2.98757e-25
hsa-miR-1910-5p	4.20765	2.14031e-26
hsa-miR-516b-5p	4.23601	4.37085e-05
hsa-miR-9-3p	4.28503	2.5119e-21
hsa-miR-301b-5p	4.3209	1.35335e-32
hsa-miR-210-3p	4.33032	1.25052e-78
hsa-miR-767-3p	4.33507	2.17093e-12
hsa-miR-4778-3p	4.33737	1.43507e-16
hsa-miR-519c-3p	4.349	1.47786e-05
hsa-miR-9-5p	4.37283	1.68492e-28
hsa-miR-548f-3p	4.37859	5.31567e-12
hsa-miR-520f-3p	4.54303	1.21519e-05
hsa-miR-6510-3p	4.54529	3.40609e-22
hsa-miR-520c-3p	4.60778	1.40362e-05
hsa-miR-520b-3p	4.61114	1.43919e-05
hsa-miR-518a-5p	4.71321	2.00775e-05
hsa-miR-519a-5p	4.75566	1.67908e-07
hsa-miR-527	4.80264	1.43239e-05
hsa-miR-577	4.81655	7.85349e-27
hsa-miR-31-3p	4.84788	5.98106e-25
hsa-miR-520a-3p	5.00234	7.83474e-06
hsa-miR-205-3p	5.03813	4.13924e-61
hsa-miR-512-5p	5.04167	7.07734e-06
hsa-miR-525-5p	5.17368	2.73475e-06
hsa-miR-6499-5p	5.17758	6.20365e-31
hsa-miR-3923	5.19867	1.05599e-06
hsa-miR-518b	5.21964	8.46199e-07
hsa-miR-196b-5p	5.23195	7.98309e-59
hsa-miR-891a-5p	5.2711	1.73344e-13
hsa-miR-520e-3p	5.46464	4.41811e-06
hsa-miR-205-5p	5.46873	1.2204e-60
hsa-miR-31-5p	5.52735	2.86252e-28
hsa-miR-122-5p	5.57654	7.33398e-06
hsa-miR-373-3p	5.58795	5.43183e-06
hsa-miR-518c-5p	5.7274	7.60239e-07
hsa-miR-767-5p	5.76635	1.64074e-17
hsa-miR-196a-5p	5.81026	4.46063e-30
hsa-miR-371a-5p	5.83951	4.41811e-06
hsa-miR-520a-5p	5.93391	7.84679e-07
hsa-miR-944	6.19505	5.61586e-59
hsa-miR-105-5p	6.21816	3.13294e-19
hsa-miR-1269a	6.2266	1.55899e-23
hsa-miR-6499-3p	6.29214	1.79864e-33
hsa-miR-526b-5p	6.3565	2.99385e-08
hsa-miR-371a-3p	6.43695	9.36215e-07
hsa-miR-512-3p	6.48399	1.67833e-08
hsa-miR-4652-5p	6.51856	4.49706e-59
hsa-miR-518f-5p	6.70699	5.7904e-07
hsa-miR-372-3p	7.25306	2.80513e-07
hsa-miR-1269b	8.70504	2.78721e-16
