# Supplementary material for: Identification of miRNA signature for predicting the prognostic biomarker of squamous cell lung carcinoma
Source: PLoS One. 2022 Mar 15;17(3):e0264645. doi: 10.1371/journal.pone.0264645 (PMC8923497; doi:10.1371/journal.pone.0264645)
Supplement: S3 Table — (XLS) [file pone.0264645.s004.xls]

## Sheet: Sheet1
Univariate COX analysis to identify differentially expressed miRNAs
miRNA	P
hsa-miR-937-3p	0.000408016
hsa-miR-100-5p	0.000576003
hsa-miR-671-5p	0.000850374
hsa-miR-4746-5p	0.000956434
hsa-miR-4491	0.00571985
hsa-miR-511-5p	0.0172316
hsa-miR-6512-3p	0.0175452
hsa-miR-19a-3p	0.0184761
hsa-miR-708-5p	0.0191124
hsa-miR-4664-3p	0.0195745
hsa-miR-708-3p	0.0211852
hsa-miR-1911-5p	0.0227793
hsa-miR-556-3p	0.0264831
hsa-miR-145-3p	0.027278
hsa-miR-187-3p	0.0300453
hsa-miR-944	0.0314551
hsa-miR-4454	0.0315339
hsa-miR-193b-3p	0.0327996
hsa-miR-326	0.0337074
hsa-miR-3691-5p	0.0354422
hsa-miR-3662	0.0372287
hsa-miR-126-5p	0.0389762
hsa-miR-219a-5p	0.0443258
hsa-miR-1537-5p	0.0448269
hsa-miR-190a-5p	0.0451923
hsa-miR-338-5p	0.048057
hsa-miR-570-3p	0.0498517
