# Supplementary material for: Identification of miRNA signature for predicting the prognostic biomarker of squamous cell lung carcinoma
Source: PLoS One. 2022 Mar 15;17(3):e0264645. doi: 10.1371/journal.pone.0264645 (PMC8923497; doi:10.1371/journal.pone.0264645)
Supplement: S4 Table — (XLS) [file pone.0264645.s005.xls]

## Sheet: Sheet1
miRNA	gene
hsa-miR-126-5p	ACSL4
hsa-miR-671-5p	ACSL4
hsa-miR-19a-3p	ACSL4
hsa-miR-671-5p	ACSL4
hsa-miR-556-3p	ACSL4
hsa-miR-19a-3p	ADRB1
hsa-miR-671-5p	ADRB1
hsa-miR-671-5p	ADRB1
hsa-miR-126-5p	ADRB1
hsa-miR-126-5p	ARAP2
hsa-miR-671-5p	ARAP2
hsa-miR-19a-3p	ARAP2
hsa-miR-19a-3p	ARC
hsa-miR-671-5p	ARC
hsa-miR-671-5p	ARC
hsa-miR-19a-3p	ARRDC3
hsa-miR-126-5p	ARRDC3
hsa-miR-671-5p	B3GALNT2
hsa-miR-126-5p	B3GALNT2
hsa-miR-19a-3p	B3GALNT2
hsa-miR-671-5p	BLCAP
hsa-miR-19a-3p	BLCAP
hsa-miR-671-5p	BMPR2
hsa-miR-671-5p	BMPR2
hsa-miR-4664-3p	BMPR2
hsa-miR-556-3p	BMPR2
hsa-miR-126-5p	BMPR2
hsa-miR-19a-3p	BMPR2
hsa-miR-19a-3p	CCNA2
hsa-miR-126-5p	CCNA2
hsa-miR-671-5p	CD22
hsa-miR-19a-3p	CEP55
hsa-miR-126-5p	CEP55
hsa-miR-556-3p	CFL2
hsa-miR-126-5p	CFL2
hsa-miR-19a-3p	CFL2
hsa-miR-671-5p	CFL2
hsa-miR-671-5p	CFL2
hsa-miR-126-5p	CHEK1
hsa-miR-126-5p	CLDND1
hsa-miR-556-3p	CLDND1
hsa-miR-126-5p	CLVS2
hsa-miR-671-5p	CLVS2
hsa-miR-556-3p	CLVS2
hsa-miR-671-5p	CLVS2
hsa-miR-19a-3p	COL19A1
hsa-miR-126-5p	COL19A1
hsa-miR-671-5p	COL19A1
hsa-miR-671-5p	CREBRF
hsa-miR-126-5p	CREBRF
hsa-miR-19a-3p	CREBRF
hsa-miR-671-5p	CREBRF
hsa-miR-4664-3p	CREBRF
hsa-miR-556-3p	CREBRF
hsa-miR-126-5p	CSGALNACT1
hsa-miR-671-5p	CSGALNACT1
hsa-miR-671-5p	CSGALNACT1
hsa-miR-4746-5p	CSGALNACT1
hsa-miR-671-5p	CYP2U1
hsa-miR-556-3p	CYP2U1
hsa-miR-126-5p	CYP2U1
hsa-miR-19a-3p	DLG5
hsa-miR-126-5p	DLG5
hsa-miR-556-3p	DSEL
hsa-miR-126-5p	DSEL
hsa-miR-19a-3p	DSEL
hsa-miR-671-5p	DSEL
hsa-miR-671-5p	DVL3
hsa-miR-126-5p	DVL3
hsa-miR-671-5p	DVL3
hsa-miR-19a-3p	E2F8
hsa-miR-126-5p	ENPP4
hsa-miR-556-3p	ENPP4
hsa-miR-671-5p	ENPP4
hsa-miR-556-3p	ENPP5
hsa-miR-126-5p	ENPP5
hsa-miR-4664-3p	ENPP5
hsa-miR-671-5p	ENPP5
hsa-miR-19a-3p	ENPP5
hsa-miR-126-5p	EPHX4
hsa-miR-671-5p	EPHX4
hsa-miR-556-3p	EPHX4
hsa-miR-19a-3p	EPHX4
hsa-miR-671-5p	FAM83D
hsa-miR-19a-3p	FAM83D
hsa-miR-556-3p	FAM83D
hsa-miR-671-5p	FAM83D
hsa-miR-671-5p	FOXM1
hsa-miR-126-5p	FOXP1
hsa-miR-671-5p	FOXP1
hsa-miR-19a-3p	FOXP1
hsa-miR-671-5p	FOXP1
hsa-miR-126-5p	FRMD6
hsa-miR-19a-3p	FRMD6
hsa-miR-671-5p	FRMD6
hsa-miR-19a-3p	FXR1
hsa-miR-126-5p	FXR1
hsa-miR-671-5p	FXR1
hsa-miR-671-5p	FXR1
hsa-miR-19a-3p	FZD6
hsa-miR-126-5p	FZD6
hsa-miR-671-5p	GATA2
hsa-miR-126-5p	GATA2
hsa-miR-126-5p	GINS1
hsa-miR-671-5p	HDAC1
hsa-miR-671-5p	HDAC1
hsa-miR-556-3p	HDAC1
hsa-miR-671-5p	HECW2
hsa-miR-671-5p	HECW2
hsa-miR-19a-3p	HECW2
hsa-miR-126-5p	HECW2
hsa-miR-4664-3p	HECW2
hsa-miR-556-3p	HECW2
hsa-miR-671-5p	HIC1
hsa-miR-19a-3p	HIC1
hsa-miR-671-5p	HIC1
hsa-miR-671-5p	HMGA1
hsa-miR-671-5p	HMGA1
hsa-miR-671-5p	HOXC8
hsa-miR-671-5p	HOXC8
hsa-miR-126-5p	HOXC8
hsa-miR-126-5p	HPRT1
hsa-miR-19a-3p	HPRT1
hsa-miR-126-5p	HSPB8
hsa-miR-671-5p	HSPB8
hsa-miR-671-5p	ITGA2
hsa-miR-126-5p	ITGA2
hsa-miR-19a-3p	ITGA2
hsa-miR-671-5p	ITGA2
hsa-miR-556-3p	ITPR1
hsa-miR-126-5p	JARID2
hsa-miR-671-5p	JARID2
hsa-miR-19a-3p	JARID2
hsa-miR-126-5p	KAT2B
hsa-miR-556-3p	KAT2B
hsa-miR-671-5p	KAT2B
hsa-miR-126-5p	L2HGDH
hsa-miR-556-3p	LCLAT1
hsa-miR-19a-3p	LCLAT1
hsa-miR-126-5p	LCLAT1
hsa-miR-671-5p	LCLAT1
hsa-miR-671-5p	LCLAT1
hsa-miR-19a-3p	LDLR
hsa-miR-671-5p	LDLR
hsa-miR-671-5p	LIN9
hsa-miR-19a-3p	LIN9
hsa-miR-126-5p	LIN9
hsa-miR-671-5p	LIN9
hsa-miR-19a-3p	LONRF3
hsa-miR-671-5p	LONRF3
hsa-miR-126-5p	LONRF3
hsa-miR-556-3p	LONRF3
hsa-miR-671-5p	LONRF3
hsa-miR-19a-3p	MACF1
hsa-miR-556-3p	MACF1
hsa-miR-126-5p	MACF1
hsa-miR-19a-3p	MBNL2
hsa-miR-126-5p	MBNL2
hsa-miR-556-3p	MBNL2
hsa-miR-19a-3p	MED12L
hsa-miR-556-3p	MED12L
hsa-miR-671-5p	MED12L
hsa-miR-126-5p	MED12L
hsa-miR-671-5p	MED12L
hsa-miR-937-3p	MED12L
hsa-miR-19a-3p	MID1IP1
hsa-miR-126-5p	MID1IP1
hsa-miR-671-5p	MID1IP1
hsa-miR-556-3p	MYCN
hsa-miR-19a-3p	MYCN
hsa-miR-126-5p	MYCN
hsa-miR-556-3p	NAA50
hsa-miR-126-5p	NAA50
hsa-miR-671-5p	NAA50
hsa-miR-671-5p	NACC2
hsa-miR-126-5p	NACC2
hsa-miR-19a-3p	NACC2
hsa-miR-4746-5p	NACC2
hsa-miR-671-5p	NACC2
hsa-miR-19a-3p	NFIB
hsa-miR-671-5p	NFIB
hsa-miR-126-5p	NFIB
hsa-miR-671-5p	NR3C1
hsa-miR-556-3p	NR3C1
hsa-miR-126-5p	NR3C1
hsa-miR-671-5p	NR3C1
hsa-miR-19a-3p	OTUD1
hsa-miR-126-5p	OTUD1
hsa-miR-556-3p	OTUD1
hsa-miR-671-5p	PIGA
hsa-miR-126-5p	PIGA
hsa-miR-671-5p	PIGA
hsa-miR-4746-5p	PIGA
hsa-miR-19a-3p	PLAG1
hsa-miR-556-3p	PLAG1
hsa-miR-126-5p	PLAG1
hsa-miR-671-5p	PLAG1
hsa-miR-671-5p	PODXL
hsa-miR-671-5p	PODXL
hsa-miR-126-5p	PODXL
hsa-miR-126-5p	PPIF
hsa-miR-19a-3p	PRICKLE2
hsa-miR-671-5p	PRICKLE2
hsa-miR-556-3p	PRICKLE2
hsa-miR-937-3p	PRICKLE2
hsa-miR-671-5p	PRICKLE2
hsa-miR-671-5p	PRUNE2
hsa-miR-19a-3p	PRUNE2
hsa-miR-126-5p	PRUNE2
hsa-miR-671-5p	PTPRB
hsa-miR-126-5p	PTPRB
hsa-miR-671-5p	PTPRB
hsa-miR-556-3p	PTPRB
hsa-miR-671-5p	PTPRG
hsa-miR-19a-3p	PTPRG
hsa-miR-126-5p	PTPRG
hsa-miR-556-3p	PTPRG
hsa-miR-671-5p	PTPRG
hsa-miR-937-3p	QKI
hsa-miR-671-5p	QKI
hsa-miR-126-5p	QKI
hsa-miR-556-3p	QKI
hsa-miR-19a-3p	QKI
hsa-miR-4664-3p	QKI
hsa-miR-671-5p	QKI
hsa-miR-19a-3p	RAB8B
hsa-miR-126-5p	RAB8B
hsa-miR-556-3p	RAB8B
hsa-miR-126-5p	RAP1A
hsa-miR-19a-3p	RAP1A
hsa-miR-556-3p	RAP1A
hsa-miR-4664-3p	RAPGEF2
hsa-miR-671-5p	RAPGEF2
hsa-miR-556-3p	RAPGEF2
hsa-miR-19a-3p	RAPGEF2
hsa-miR-126-5p	RAPGEF2
hsa-miR-671-5p	RAPGEF2
hsa-miR-19a-3p	RAPGEF4
hsa-miR-126-5p	RAPGEF4
hsa-miR-556-3p	RASSF2
hsa-miR-126-5p	RASSF2
hsa-miR-19a-3p	RASSF2
hsa-miR-671-5p	RASSF2
hsa-miR-671-5p	RASSF2
hsa-miR-19a-3p	RBBP8
hsa-miR-126-5p	RBBP8
hsa-miR-19a-3p	RGL1
hsa-miR-671-5p	RGL1
hsa-miR-4746-5p	RGL1
hsa-miR-19a-3p	RHOB
hsa-miR-671-5p	RHOB
hsa-miR-671-5p	RHOB
hsa-miR-556-3p	SATB2
hsa-miR-671-5p	SATB2
hsa-miR-126-5p	SATB2
hsa-miR-671-5p	SATB2
hsa-miR-19a-3p	SECISBP2L
hsa-miR-126-5p	SECISBP2L
hsa-miR-671-5p	SECISBP2L
hsa-miR-556-3p	SECISBP2L
hsa-miR-671-5p	SEPT3
hsa-miR-671-5p	SEPT3
hsa-miR-126-5p	SEPT3
hsa-miR-19a-3p	SHCBP1
hsa-miR-126-5p	SHCBP1
hsa-miR-671-5p	SLC6A8
hsa-miR-19a-3p	SLC6A8
hsa-miR-671-5p	SLC6A8
hsa-miR-937-3p	SLC7A1
hsa-miR-671-5p	SLC7A1
hsa-miR-126-5p	SLC7A1
hsa-miR-19a-3p	SMOC1
hsa-miR-126-5p	SMOC1
hsa-miR-671-5p	SMOC1
hsa-miR-671-5p	SMOC1
hsa-miR-126-5p	SOCS3
hsa-miR-19a-3p	SOCS3
hsa-miR-671-5p	SOCS3
hsa-miR-126-5p	SOX4
hsa-miR-19a-3p	SOX4
hsa-miR-126-5p	TGFBR2
hsa-miR-19a-3p	TGFBR2
hsa-miR-671-5p	TGFBR2
hsa-miR-671-5p	THBS1
hsa-miR-19a-3p	THBS1
hsa-miR-126-5p	THBS1
hsa-miR-671-5p	TMEM182
hsa-miR-671-5p	TMEM182
hsa-miR-556-3p	TMEM182
hsa-miR-126-5p	TMEM182
hsa-miR-671-5p	TMEM201
hsa-miR-671-5p	TMEM201
hsa-miR-4664-3p	TMEM201
hsa-miR-671-5p	TNFRSF1B
hsa-miR-19a-3p	TNFRSF1B
hsa-miR-671-5p	TNFRSF1B
hsa-miR-126-5p	TRAK2
hsa-miR-19a-3p	TRAK2
hsa-miR-671-5p	TRAK2
hsa-miR-671-5p	TRIM2
hsa-miR-126-5p	TRIM2
hsa-miR-556-3p	TRIM2
hsa-miR-671-5p	TRIM2
hsa-miR-671-5p	UBL3
hsa-miR-126-5p	UBL3
hsa-miR-19a-3p	UBL3
hsa-miR-556-3p	UTRN
hsa-miR-126-5p	UTRN
hsa-miR-19a-3p	WNT10A
hsa-miR-671-5p	ZBTB4
hsa-miR-19a-3p	ZBTB4
hsa-miR-556-3p	ZBTB4
hsa-miR-126-5p	ZNF217
hsa-miR-19a-3p	ZNF217
hsa-miR-671-5p	ZNF217
hsa-miR-671-5p	ZNF367
hsa-miR-19a-3p	ZNF367
hsa-miR-556-3p	ZNF367
hsa-miR-126-5p	ZNF367
