# Supplementary material for: Identification of miRNA signature for predicting the prognostic biomarker of squamous cell lung carcinoma
Source: PLoS One. 2022 Mar 15;17(3):e0264645. doi: 10.1371/journal.pone.0264645 (PMC8923497; doi:10.1371/journal.pone.0264645)
Supplement: S5 Table — (XLS) [file pone.0264645.s006.xls]

## Sheet: Sheet1
BP term	gene ratio	PValue	Count
transcription, DNA-templated	20.202	0.0111758	20
positive regulation of transcription from RNA polymerase II promoter	15.1515	0.00107982	15
negative regulation of transcription from RNA polymerase II promoter	14.1414	0.000182	14
negative regulation of cell proliferation	8.08081	0.00679444	8
negative regulation of transcription, DNA-templated	8.08081	0.0218709	8
CC term	gene ratio	PValue	Count
cytoplasm	35.3535	0.0893594	35
nucleoplasm	22.2222	0.0533577	22
early endosome	6.06061	0.00726573	6
protein complex	6.06061	0.0666056	6
chromatin	5.05051	0.00125383	5
MF term	gene ratio	PValue	Count
protein binding	68.6869	0.00018	68
transcription factor activity, sequence-specific DNA binding	16.1616	0.000293	16
RNA polymerase II core promoter proximal region sequence-specific DNA binding	8.08081	0.00389182	8
sequence-specific DNA binding	8.08081	0.0268308	8
chromatin binding	7.07071	0.0230209	7
KEGG term	gene ratio	PValue	Count
Hippo signaling pathway	6.06061	0.00234349	6
HTLV-I infection	6.06061	0.0202102	6
Signaling pathways regulating pluripotency of stem cells	5.05051	0.0109699	5
Proteoglycans in cancer	5.05051	0.0353821	5
Notch signaling pathway	3.0303	0.0359083	3
